# Supplementary material for: How to define a dolphin “group”? Need for consistency and justification based on objective criteria
Source: Ecol Evol. 2022 Nov 18;12(11):e9513. doi: 10.1002/ece3.9513 (PMC9674468; doi:10.1002/ece3.9513)
Supplement: Supplementary file 1 — Supporting information S1 [file ECE3-12-e9513-s001.xlsx]

## Sheet: gpdef_12_definitions
Title	Authors	Term	Definition	Unit Type	Spatial Criterion	Spatial Quote	Visual Criterion	Visual Quote	Behaviour Criterion	Behaviour Quote	Interaction Criterion	Interaction Quote	Directionality Criterion	Directionality Quote	Temporal Criterion	Temporal Quote	Number Criterion	Number Quote	Species Criterion	Species Quote
Seasonal distribution of bottlenose (Tursiops truncatus) and pan-tropical spotted (Stenella attenuata) dolphins (Cetacea: Delphinidae) in Golfo Dulce, Costa Rica	Acevedo, Alejandro; Burkhart, Stephanie	group	Based on Shane (1990), a group was defined as any number of dolphins behaving in a similar manner or moving in the same direction, regardless of distance between dolphins.	sampling					sim	behaving in a similar manner			sam	moving in the same direction			an	any number of dolphins
Aerial behavior is not a social facilitator in bottlenose dolphins hunting in small groups	Acevedo-Gutiérrez, Alejandro	group	A group of dolphins was defined based on the 10-m chain-rule (Smolker et aI., 1992), any dolphin within 10 m (about two vessel lengths) of any other dolphin was considered part of the same group.	sampling	cr10m	10-m chain-rule
Surface behavior of bottlenose dolphins is related to spatial arrangement of prey	Acevedo-Gutiérrez, Alejandro; Parker, Nadine	group	A dolphin group was defined based on the 10-m chain-rule, which states that any dolphin within 10 m (about two vessel lengths) of any other dolphin is considered part of the same group (Smolker et al. 1992).	sampling	cr10m	10-m chain-rule
On the behaviour of an under-studied population of bottlenose dolphins in the Southern Adriatic Sea	Affinito, Flavio; Olaya Meza, Cristobal; Akkaya Bas, Aylin; Brill, Deborah; Whittaker, Guy; Capel, Lasse	group	Groups were defined as the number of individuals within 50 m of each other.	sampling	cr50m	within 50 m of each other
Encounter rate, residency pattern and site fidelity of bottlenose dolphins (Tursiops truncatus) within the Istanbul Strait, Turkey	Akkaya Baş, Aylin; Öztürk, Bayram; Amaha Öztürk, Ayaka	group	For this particular study, a 'group' was defined as a collection of individuals engaging in similar behaviours, with close-group cohesion (less than 50 m).	sampling	cr50m	with close-group cohesion (less than 50 m)			sim	engaging in similar behaviours
Abundance of Indo-Pacific bottlenose dolphins (Tursiops aduncus) along the south coast of South Africa	Alejandra Vargas-Fonseca, O.; Kirkman, Stephen P.; Chris Oosthuizen, W.; Bouveroux, Thibaut; Cockcroft, Vic; Conry, Danielle S.; Pistorius, Pierre A.	group	A group was defined as two or more animals within a 100 m radius of each other, showing similar behaviour [33].	sampling	cr100m	within a 100 m radius of each other			sim	showing similar behaviour							tm	two or more animals
Fine-scale habitat selection of foraging bottlenose dolphins Tursiops truncatus near Clearwater, Florida	Allen, M. C.; Read, A. J.; Gaudet, J.; Sayigh, L. S.	group	Group size was defined as the number of dolphins (including the focal individual) within 10 m of the focal individual during its sampled surfacing (Connor et al. 1996).	sampling	fi10m	within 10 m of the focal individual
Multi-modal sexual displays in Australian humpback dolphins	Allen, S. J.; King, S. L.; Krützen, M.; Brown, A. M.	group	A 'group' was defined as any individual surfacing within ca. 100 m of another individual and engaged in similar behaviour.	sampling	cr100m	within ca. 100 m of another individual			sim	engaged in similar behaviour
Tropical inshore dolphins of north-western Australia: Unknown populations in a rapidly changing region	Allen, Simon J.; Cagnazzi, Daniele D.; Hodgson, Amanda J.; Loneragan, Neil R.; Bejder, Lars	group	A dolphin group was defined as one or more individuals within a 100 m radius of a central individual and engaged in similar behaviour.	sampling	fi100m	within a 100 m radius of a central individual			sim	engaged in similar behaviour							an	one or more individuals
Analysis of occurrence patterns and biological factors of cetaceans based on long-term and fine-scale data from platforms of opportunity: Madeira Island as a case study	Alves, Filipe; Ferreira, Rita; Fernandes, Miguel; Halicka, Zofia; Dias, Luís; Dinis, Ana	group	A group was defined as all individuals within 250 m distance of each other and exhibiting similar behaviour (Heimlich-Boran, 1993).	sampling	cr250m	within 250 m distance of each other			sim	exhibiting similar behaviour
Population structure of short-finned pilot whales in the oceanic archipelago of Madeira based on photo-identification and genetic analyses: Implications for conservation	Alves, Filipe; Quérouil, Sophie; Dinis, Ana; Nicolau, Cátia; Ribeiro, Cláudia; Freitas, Luís; Kaufmann, Manfred; Fortuna, Caterina	group	A group was defined as all individuals within a 250 m radius of each other and exhibiting similar behaviour (Heimlich-Boran, 1993).	sampling	cr250m	within a 250 m radius of each other			sim	exhibiting similar behaviour
Population structure of short-finned pilot whales in the oceanic archipelago of Madeira based on photo-identification and genetic analyses: Implications for conservation	Alves, Filipe; Quérouil, Sophie; Dinis, Ana; Nicolau, Cátia; Ribeiro, Cláudia; Freitas, Luís; Kaufmann, Manfred; Fortuna, Caterina	pod	The resulting social entities were defined as "pods" (Bigg et al., 1990; Heimlich-Boran, 1993), and an alphanumeric ID was assigned.	social
Aerial survey of manatees, dolphins and sea turtles off northeastern Brazil: Correlations with coastal features and human activities	Alves, Maria Danise de Oliveira; Schwamborn, Ralf; Borges, Joí£o Carlos Gomes; Marmontel, Miriam; Costa, Alexandra Fernandes; Schettini, Carlos Augusto França; Araújo, Maria Elisabeth de	group	Two or more animals were defined as a group (Morales-Vela et al., 2000).	sampling													tm	Two or more animals
Common bottlenose dolphin (Tursiops truncatus) interaction with fish farms in the Gulf of Ambracia, western Greece	Andrés, Carmen; Cardona, Luis; Gonzalvo, Joan	group	Dolphin activity and distance between individuals were also taken into consideration to define the dolphin group (Mann, 2000), which was identified as 'that composed of dolphins within approximately 100 m radius of each other (Irvine et al., 1981) that were observed in apparent association, moving in the same direction and often, but not always, engaged in the same activity (Shane, 1990)'.	sampling	cr100m	within approximately 100 m radius of each other			sam	engaged in the same activity			sam	moving in the same direction
Monitoring Dolphins in an Urban Marine System: Total and Effective Population Size Estimates of Indo-Pacific Bottlenose Dolphins in Moreton Bay, Australia	Ansmann, Ina C.; Lanyon, Janet M.; Seddon, Jennifer M.; Parra, Guido J.	school	A school was defined as a group of individuals within a 100 m radius area and showing similar or coordinated behavior after Wells et al. [23] and Lusseau et al. [24].	sampling	fp100m	within a 100 m radius area			coo	similar or coordinated behavior
Dolphins restructure social system after reduction of commercial fisheries	Ansmann, Ina C.; Parra, Guido J.; Chilvers, B. Louise; Lanyon, Janet M.	school	Bottlenose dolphins were recorded as "associated" with others based on school membership, which was defined as individuals clustered within an area of approximately 100 m radius, showing similar and/or coordinated behaviour (Wells et al. 1987).	sampling	fp100m	within an area of approximately 100 m radius			sim; coo	showing similar and/or coordinated behaviour
Long-term monitoring for the surveillance of the conservation status of Tursiops truncatus in an EU Natura 2000 site in the Mediterranean Sea. A pilot study in the Tuscan Archipelago	Arcangeli, Antonella; Crosti, Roberto; Campana, Ilaria; Carosso, Lara; Gregorietti, Martina; Mainardi, Giulia; Mazzucato, Veronica; Castelli, Alberto	group	During surveys, a group was defined as more than one individual seen at the same time within a few body lengths of another and engaged in the same activity (as in Arcangeli et al., 2013).	sampling	ot	within a few body lengths			sam	engaged in the same activity					sam	at the same time	tm	more than one individual
Changes in cetacean presence, relative abundance and distribution over 20 years along a trans-regional fixed line transect in the Central Tyrrhenian Sea	Arcangeli, Antonella; Marini, Luca; Crosti, Roberto	group	Group size was considered to be a group of animals seen at the same time, showing similar behavioral characteristics and <1000 m from each other (Canadas et al. 2005).	sampling	cr1000m	<1000 m from each other			sim	showing similar behavioral characteristics					sam	seen at the same time
Decreased resting and nursing in short-finned pilot whales when exposed to louder petrol engine noise of a hybrid whale-watch vessel	Arranz, P.; Glarou, M.; Sprogis, K. R.	group	A group of pilot whales was defined as individuals <100 m apart participating in the same behaviour.	sampling	cr100m	individuals <100 m			sam	participating in the same behaviour
Social structure of long-finned pilot whales (Globicephala melas) off northern Cape Breton Island, Nova Scotia	Augusto, J. F.; Frasier, T. R.; Whitehead, H.	group	All individuals in an encounter were considered to be in the same group. The chain rule was used to estimate group size, meaning each whale within a group had to be less than 200 m from another whale.	sampling	cr200m	within a group had to be less than 200 m from another whale
Social structure of the declining resident community of common bottlenose dolphins in the Sado Estuary, Portugal	Augusto, Joana F.; Rachinas-Lopes, Patrícia; Dos Santos, Manuel E.	group	The CoAs are calculated using two different approaches, members of the same group (defined as in Shane, 1990a, b) and in the same photographic frame.	sampling					sam	often, but not always, engaged in the same activity			sam	moving in the same direction
Irrawaddy dolphin Orcaella brevirostris in the Cambodian Mekong River: An initial survey	Baird, Ian G.; Beasley, Isabel L.	group	When a dolphin group (defined as any number of dolphins observed swimming near each other at the time of observations) was sighted, the boat would observe the group for a minimum of 20 minutes.	sampling	csp	swimming near each other											an	any number of dolphins
Social organization of mammal-eating killer whales: Group stability and dispersal patterns	Baird, R. W.; Whitehead, H.	group	Individuals were considered associated if they were in the same group, a "group" being defined as all whales acting in a coordinated manner (e.g., all traveling in the same direction at the same speed, often surfacing within 5-10 s of each other) and within visual range of the observers (Baird and Dill 1996).	sampling			vr	within visual range of the observers	coo	acting in a coordinated manner
Social organization of mammal-eating killer whales: Group stability and dispersal patterns	Baird, R. W.; Whitehead, H.	pod	A pod has been defined as a set of individuals that are seen more together than apart, that is, which associate with one another at least 50% of the time (Bigg et al. 1990). Using Bigg et al's (1990) definition of all individuals that spend 50% or more of their time together being considered a single pod, transient killer whales clearly can be classified into discrete pods (Fig. 1).	social
Ecological and social determinants of group size in transient killer whales	Baird, Robin W.; Dill, Lawrence M.	group	For the purposes of this study a "group" was defined as all whales acting in a coordinated manner during the observation period and which were within visual range of the observers.	sampling			vr	within visual range of the observers	coo	acting in a coordinated manner
Ecological and social determinants of group size in transient killer whales	Baird, Robin W.; Dill, Lawrence M.	pod	These long-term groupings have been termed "pods," and are defined as groups of individuals that are observed together at least 50% of the time, over a long period (Bigg et al., 1990). A "pod" was defined as the largest group of individuals that were observed together during at least 50% of the time those individuals were encountered, over a period of years (after Bigg et al., 1990).	social
False killer whales (Pseudorca crassidens) around the main Hawaiian Islands: Long-term site fidelity, inter-island movements, and association patterns	Baird, Robin W.; Gorgone, Antoinette M.; McSweeney, Daniel J.; Webster, Daniel L.; Salden, Dan R.; Deakos, Mark H.; Ligon, Allan D.; Schorr, Gregory S.; Barlow, Jay; Mahaffy, Sabre D.	group	For association analyses, groups were defined as all individuals seen in an area on a single day.	sampling											samd	on a single day
Fine-scale sociality reveals female-male affiliations and absence of male alliances in bottlenose dolphins (Tursiops truncatus) in the Shannon Estuary, Ireland	Baker, Isabel; O'Brien, Joanne; McHugh, Katherine; Berrow, Simon	group	We defined a group as all animals sighted together and moving in the same general direction, engaged in similar activities, or interacting with each other within a radius of approximately 100 m (McHugh, Allen, Barleycorn, & Wells, 2011a).	sampling	cr100m	interacting with each other within a radius of approximately 100 m			sim	engaged in similar activities	in	interacting with each other	sam	moving in the same general direction
Temporal and geographic patterns of kinship structure in common dolphins (Delphinus delphis) suggest site fidelity and female-biased long-distance dispersal	Ball, Laura; Shreves, Kypher; Pilot, Małgorzata; Moura, André E.	group	We considered all individuals sampled in the same sampling event as belonging to the same group, irrespectively of the behaviour exhibited. A new sampling event was considered whenever more than 1 h had elapsed from the last biopsy sample taken from the previous group. This was the only criterion used to define groups, given that lack of knowledge of the social behaviour typical of this species l…	sampling
Temporal and spatial variation in group size of bottlenose dolphins (Tursiops truncatus) in the Shannon Estuary, Ireland	Barker, Joanna; Berrow, Simon	group	The following definition of a 'dolphin group' is used in the datasheet: all dolphins within a 100m radius of each other or when seen within a period of 5 minutes (Berrow and O'Brien 2003).	sampling	cr100m	within a 100m radius of each other									tl5m	within a period of 5 minutes
Site fidelity and habitat use of the Guiana dolphin, Sotalia guianensis (Cetacea: Delphinidae), in the estuary of the Paraguaçú River, northeastern Brazil	Batista, Renata Lúcia Guedes; Alvarez, Martin R.; dos Reis, Maria do Socorro Santos; Cremer, Marta Jussara; Schiavetti, Alexandre	group	A group was defined as a set of individuals, frequently - but not necessarily - engaged in the same behavioral activity or moving in the same direction (Shane 1990).	sampling					sam	frequently - but not necessarily - engaged in the same behavioral activity			sam	frequently - but not necessarily - ...moving in the same direction
Geographic variations in the whistles of spinner dolphins (Stenella longirostris) of the Main Hawai'ian Islands	Bazúa-Durán, Carmen; Au, Whitlow W.L.	pod	In this study the term pod was used to describe the assembly of dolphins encountered in a specific place and time, without considering the composition of the dolphin assemblage.	sampling	sam	in a specific place									sam	in a specific... time
Dolphins in a Scaled-Down Mediterranean: The Gulf of Corinth's Odontocetes	Bearzi, G.; Bonizzoni, S.; Santostasi, N. L.; Furey, N. B.; Eddy, L.; Valavanis, V. D.; Gimenez, O.	group	Groups were defined as "dolphins observed in apparent association, moving in the same direction and often, but not always, engaged in the same activity" (Shane, 1990).	sampling					sam	often, but not always, engaged in the same activity			sam	moving in the same direction
Social ecology of bottlenose dolphins in the Kvarneric (northern Adriatic Sea)	Bearzi, Giovanni; Notarbartolo-Di-Sciara, Gluseppe; Politi, Elena	group	The focal group composing the set was defined according to Shane (1990a) as "any group of dolphins observed in apparent association, moving in the same direction and often, but not always, engaged in the same activity."	sampling					sam	often, but not always, engaged in the same activity			sam	moving in the same direction
Diurnal behavior of free-ranging bottlenose dolphins in the Kvarneric (northern Adriatic Sea)	Bearzi, Giovanni; Politi, Elena; Di Sciara, Giuseppe Notarbartolo	group	The focal group was defined according to Shane (1990a) as "any group of dolphins observed in apparent association, moving in the same direction and often, but not always, engaged in the same activity."	sampling					sam	often, but not always, engaged in the same activity			sam	moving in the same direction
Habitat partitioning by three species of Dolphins in Santa Monica Bay, California	Bearzi, Maddalena	school	A dolphin school was defined as all dolphins in continuous association with each other and within visual range of the survey team (Weller 1991 ).	sampling			vr	within visual range of the survey team
The influence of ecology on sociality in the killer whale (Orcinus orca)	Beck, Suzanne; Kuningas, Sanna; Esteban, Ruth; Foote, Andrew D.	group	We defined a group as all individuals showing a degree of coordinated behavior often surfacing within 5-10 s of each other and traveling within visual range of the observers (as per Baird and Dill 1996; Baird and Whitehead 2000).	sampling			vr	within visual range of the observers	coo	showing a degree of coordinated behavior
Guiana dolphins form social modules in a large population with high ranging overlap and small demographic changes	Beirí£o-Campos, L.; Cantor, M.; Flach, L.; Simões-Lopes, P. C.	group	A group of Guiana dolphins was defined as two or more individuals in close proximity (within a circular area of 100 m of diameter) and engaged in similar behavior and usually in coordinated general movement (Irvine et al. 1981; Flach et al. 2008a).	sampling	cr100m	in close proximity (within a circular area of 100 m of diameter)			sim	engaged in similar behaviour			coo	usually in coordinated general movement			tm	two or more individuals
Abundance, residency, and habitat utilisation of Hector's dolphins (Cephalorhynchus hectori) in Porpoise Bay, New Zealand	Bejder, Lars; Dawson, Steve	group	A "group" was defined as dolphins close (<20 m) to each other.	sampling	cr20m	close (<20 m) to each other
Interpreting short-term behavioural responses to disturbance within a longitudinal perspective	Bejder, Lars; Samuels, Amy; Whitehead, Hal; Gales, Nick	group	A group was defined as one or more dolphins within proximity described by a 50 m chain rule (modified from Smolker et al. 1992).	sampling	cr50m	50 m chain rule											an	one or more dolphins
Baseline data on abundance, site fidelity and association patterns of common bottlenose dolphins (Tursiops truncatus) off the northeastern Tunisian coast (Mediterranean Sea)	Benmessaoud, R.; Chérif, M.; Bejaoui, N.	group	A 'dolphin group' was defined as one or more bottlenose dolphins observed in the visual area, usually involved in the same activity, following Diaz Lopez (2006a); and an interaction with a dolphin group was termed an 'encounter'.	sampling			vr	observed in the visual area	sam	usually involved in the same activity							an	one or more bottlenose dolphins
Social organization and genealogy of resident killer whales (Orcinus orca) in the coastal waters of British Columbia and Washington State	Bigg, M. A.; Olesiuk, P. F.; Ellis, G. M.; Ford, J. K.B.; Balcomb, K. C.	pod	A pod was defined as the largest cohesive group of individuals within a community that travelled together for the majority of time (ie the largest group that travelled together for at least 50% of the time, or conversely the largest group that fragmented less than 50% of the time).	social
Complex social structure of an endangered population of bottlenose dolphins (Tursiops truncatus) in the Aeolian Archipelago (Italy)	Blasi, Monica F.; Boitani, Luigi	group	Assuming that clustered animals were also interacting [56], we defined associations by membership to the same group, ie animals photographed in the same group and moving in the same general direction, interacting or engaged in similar activities were considered to be associated [32]. We included as group members any individuals within 10 m of at least one other dolphin in the group.	sampling	cr10m	We included as group members any individuals within 10 m of at least one other dolphin in the group			sim	engaged in similar activities	in	interacting	sam	moving in the same general direction
Female reproductive output in a Mediterranean bottlenose dolphin Tursiops truncatus population	Blasi, Monica Francesca; Bruno, Chiara; Boitani, Luigi	group	The focal group was defined as individuals within 10 m of at least 1 other dolphin in the group.	sampling	cr10m	within 10 m of at least 1 other dolphin
Influence of trammel nets on the behaviour and spatial distribution of bottlenose dolphins (Tursiops truncatus) in the Aeolian Archipelago, Southern Italy	Blasi, Monica Francesca; Giuliani, Alessandro; Boitani, Luigi	group	Group size was defined as the total number of dolphins, including calves, photographed in the same group and moving in the same general direction, interacting or engaging in similar activities (Shane, 1990). Group members included any individuals within 10 m of at least one other dolphin in the group	sampling	cr10m	any individuals within 10 m of at least one other dolphin in the group			sim	engaging in similar activities	in	interacting	sam	moving in the same general direction
Estuarine dolphins (Sotalia guianensis) (van bénéden, 1864) (Cetacea: Delphinidae) in Porto de Ilhéus, Brazil: Group characterisation and response to ships	Bonfietti, Izidoro Flávia; Yvonnick, Le Pendu	group	A group was defined as a set of animals observed in apparent association, moving in the same direction and often, but not always, engaged in the same activity (Shane 1990).	sampling					sam	often, but not always, engaged in the same activity			sam	moving in the same direction
Social Structure, Habitat Use and Injuries of Indo-Pacific Bottlenose Dolphins (Tursiops aduncus) Reveal Isolated, Coastal, and Threatened Communities in the South Pacific	Bonneville, Claire Daisy; Derville, Solène; Luksenburg, Jolanda A.; Oremus, Marc; Garrigue, Claire	group	We defined a group as an association of individuals moving in the same direction, engaged in similar behavioral activities, or interacting with each other within a radius of 100 m (McHugh et al., 2011).	sampling	fp100m	within a radius of 100 m			sim	engaged in similar behavioral activities	in	interacting with each other	sam	moving in the same direction
A long-term study of bottlenose dolphins (Tursiops aduncus) in an Australian industrial estuary: Increased sightings associated with environmental improvements	Bossley, Mike I.; Steiner, Aude; Rankin, Robert W.; Bejder, Lars	group	Group size was calculated based on all dolphins within an approximately 100 m radius.	sampling	fp100m	within an approximately 100 m radius
Largest reported groups for the Indo-Pacific bottlenose dolphin (Tursiops aduncus) found in Algoa Bay, South Africa: Trends and potential drivers	Bouveroux, Thibaut N.; Caputo, Michelle; Froneman, Pierre W.; Plön, Stephanie	group	Since group size was typically large, for the purposes of this study, a group of dolphins was defined as any individuals in close proximity (<10 m) to one another, usually but not always, moving in the same direction and engaged in similar predominant behaviors (adapted from Irvine et al. 1981, Smolker et al. 1992, Toth et al. 2011).	sampling	cr10m	in close proximity (<10 m) to one another			sim	usually but not always... engaged in similar predominant behaviors			sam	usually but not always, moving in the same direction
The first assessment of social organisation of the indian ocean humpback dolphin (Sousa plumbea) along the south coast of South Africa	Bouveroux, Thibaut; Kirkman, Stephen P.; Conry, Danielle; Vargas-Fonseca, O. Alejandra; Pistorius, Pierre A.	group	A group of dolphins were defined as a number of individuals with relatively close spatial cohesion (i.e., each member within 100 m of any other member) that were engaged in similar predominant behavioural activities (Karczmarski 1999; Parra et al. 2006).	sampling	cr100m	with relatively close spatial cohesion (i.e., each member within 100 m of any other member)			sim	engaged in similar predominant behavioural activities
Another dolphin in peril? Photo-identification, occurrence, and distribution of the endangered Indian Ocean humpback dolphin (Sousa plumbea) in Algoa Bay	Bouveroux, Thibaut; Melly, Brigitte; McGregor, Gillian; Plön, Stephanie	group	A group of dolphins was defined as all individuals seen within an approximately 100 m radius and engaged in the similar behavioural activity (Irvine, Scott, Wells, & Kaufmann, 1981; Wells, Scott, & Irvine, 1987).	sampling	fp100m	within an approximately 100 m radius			sim	engaged in the similar behavioural activity
Association patterns of bottlenose dolphins (Tursiops truncatus) in Galveston Bay, Texas	Brager, S.; Wursig, B.; Acevedo, A.; Henningsen, T.	group	A group was defined as any number of dolphins observed in apparent association, moving in the same direction and often, but not always, engaged in the same activity (Shane, 1990).	sampling					sam	often, but not always, engaged in the same activity			sam	moving in the same direction			an	any number of dolphins
The North West Cape, Western Australia: A potential hotspot for Indo-Pacific humpback dolphins Sousa chinensis?	Brown, Alex; Bejder, Lars; Cagnazzi, Daniele; Parra, Guido J.; Allen, Simon J.	group	As in Allen et al. (2012), a dolphin group was defined as one or more individuals within a 100 m radius of a central individual and engaged in similar behaviour.	sampling	fi100m	within a 100 m radius of a central individual			sim	engaged in similar behaviour							an	one or more individuals
Abundance and site fidelity of Indo-Pacific Humpback dolphins in the Great Sandy Strait, Queensland, Australia	Cagnazzi, Daniele De Biasi; Harrison, Peter L.; Ross, Graham J.B.; Lynch, Peter	group	The term group was used to define a long-term association of dolphins revealed by the association analysis of dolphin sightings (Chilvers and Corkeron 2002).	social
Abundance and site fidelity of Indo-Pacific Humpback dolphins in the Great Sandy Strait, Queensland, Australia	Cagnazzi, Daniele De Biasi; Harrison, Peter L.; Ross, Graham J.B.; Lynch, Peter	pod	The term pod was defined as one or more dolphins in close-knit formation engaged in the same behavior (Connor et al. 1998).	sampling	csp	in close-knit formation			sam	engaged in the same behavior							an	one or more dolphins
The northeastern Alboran Sea, an important breeding and feeding ground for the long-finned pilot whale (Globicephala melas) in the Mediterranean Sea	Cañadas, Ana; Sagarminaga, Ricardo	group	A pilot whale group was defined as all the animals sighted at the same time showing similar behavioral characteristics and at distances of <1,000 m from each other.	sampling	cr1000m	at distances of <1,000 m from each other			sim	showing similar behavioral characteristics					sam	at the same time
Common dolphin Delphinus delphis occurrence off the Wild Coast of South Africa	Caputo, M.; Froneman, P. W.; Plön, S.	group	A group of dolphins was defined as any number of dolphins in apparent association, moving in the same direction, and often, but not always, engaged in the same general behaviour (Shane 1990).	sampling					sam	engaged in the same general behaviour			sam	moving in the same direction			an	any number of dolphins
Occurrence of Indo-Pacific bottlenose dolphins (Tursiops aduncus) off the Wild Coast of South Africa using photographic identification	Caputo, Michelle; Bouveroux, Thibaut; Froneman, Pierre William; Shaanika, Titus; Plön, Stephanie	group	Since group size was typically large in this area, for the purpose of this study, a group of dolphins was defined as any individuals <10 m to one another, usually, but not always, moving in the same direction and engaged in similar predominant behaviors (see Bouveroux et al., 2018).	sampling	cr10m	individuals <10 m to one another			sim	engaged in similar predominant behaviors			sam	moving in the same direction
Assessing the behavioural responses of small cetaceans to unmanned aerial vehicles	Castro, Joana; Borges, Francisco O.; Cid, André; Laborde, Marina I.; Rosa, Rui; Pearson, Heidi C.	group	A "group" was defined following the 10 m chain rule and coordinated activity [28,29].	sampling	cr10m	10 m chain rule			coo	coordinated activity
Common dolphin (Delphinus delphis) fission-fusion dynamics in the south coast of Portugal	Castro, Joana; Faustino, Cláudia; Cid, André; Quirin, Alicia; Matos, Fábio L.; Rosa, Rui; Pearson, Heidi C.	party	"Parties" were defined according to Pearson (2009) based on a combination of the 10-m chain rule (Smolker et al. 1992) and coordinated activity (Mann 1999). An individual was considered to be part of a party if it was = 10 m of any other individual or if they were engaged in the same activity. However, the maximum distance that could separate any two individuals within the same party was consider…	sampling	cr10m; cr100m	10-m chain rule; the maximum distance that could separate any two individuals within the same party was considered 100 m			coo; sam	coordinated activity; engaged in the same activity
Conservation Status of the Indo-Pacific Humpback Dolphin (Sousa chinensis) in the Northern Beibu Gulf, China	Chen, Bingyao; Xu, Xinrong; Jefferson, Thomas A.; Olson, Paula A.; Qin, Qiurong; Zhang, Hongke; He, Liwen; Yang, Guang	group	A group was defined as those individuals moving in the same direction with predominantly the same behaviour pattern (Chen et al., 2011). The group members were usually distributed over a small area. But in some cases, the scale was too large to determine the group parameters. In these instances, we defined group members as those within 150 m from the first sighted animal.	sampling	fi150m	within 150 m from the first sighted animal			sam	with predominantly the same behaviour pattern			sam	moving in the same direction
Distribution and group dynamics of Indo-Pacific humpback dolphins (Sousa chinensis) in the western Pearl River Estuary, China	Chen, Tao; Qiu, Yongsong; Jia, Xiaoping; Hung, Samuel K.; Liu, Wenhua	group	In the present study, a dolphin group was defined as a group of dolphins with relatively close spatial cohesion (i.e., each member within 100 m of any other member) that were involved in similar (and often the same) behavioural activities.	sampling	cr100m	with relatively close spatial cohesion (ie, each member within 100 m of any other member)			sim	involved in similar (and often the same) behavioural activities
Trawling and bottlenose dolphins' social structure	Chilvers, B. L.; Corkeron, P. J.	school	Following Connor et al. (1998), we distinguish between 'schools', which are aggregations of animals that are observed together at one instant in the field and 'groups', which are longer term associations that are revealed through analyses of school sightings. A school was defined as dolphins in close-knit spatial cohesion, with individuals within 10m of any other member (from Smolker et al. 1992).	sampling	cr10m	within 10m of any other member
Trawling and bottlenose dolphins' social structure	Chilvers, B. L.; Corkeron, P. J.	group	Following Connor et al. (1998), we distinguish between 'schools', which are aggregations of animals that are observed together at one instant in the field and 'groups', which are longer term associations that are revealed through analyses of school sightings.	social
Association patterns of bottlenose dolphins (Tursiops aduncus) off Point Lookout, Queensland, Australia	Chilvers, B. Louise; Corkeron, Peter J.	school	A school was defined as a group of dolphins in close spatial cohesion, individuals being within 10 m of another member (Smolker et al. 1992).	sampling	cr10m	within 10 m of another member
Abundance of Indo-Pacific bottlenose dolphins, Tursiops aduncus, off Point Lookout, Queensland, Australia	Chilvers, B. Louise; Corkeron, Peter J.	school	A school was defined as dolphins in close spatial cohesion, individuals being within 10 m of another member (modified from Smolker et 1992).	sampling	cr10m	within 10 m of another member
Effects of tourist boats on the behaviour of Indo-Pacific bottlenose dolphins off the south coast of Zanzibar	Christiansen, Fredrik; Lusseau, David; Stensland, Eva; Berggren, Per	group	A group was defined as a collection of 2 or more adult dolphins in which no individual was further than 10 m from the nearest dolphin (ten meter chain rule, as in Smolker et al. 1992).	sampling	cr10m	in which no individual was further than 10 m from the nearest dolphin (ten meter chain rule											tm	2 or more adult dolphins
Behavioral Pattern of Risso's Dolphin (Grampus griseus) in the Gulf of Taranto (Northern Ionian Sea, Central-Eastern Mediterranean Sea)	Cipriano, Giulia; Carlucci, Roberto; Bellomo, Stefano; Santacesaria, Francesca Cornelia; Fanizza, Carmelo; Ricci, Pasquale; Maglietta, Rosalia	group	A focal group is defined as all dolphins within a radius of 100 m of each other, observed in apparent association, moving in the same direction, and engaged in similar behavioral activity [90-92].	sampling	cr100m	within a radius of 100 m of each other			sim	engaged in similar behavioral activity			sam	moving in the same direction
Non-targeted tourism affects the behavioural budgets of bottlenose dolphins Tursiops truncatus in the South Adriatic (Montenegro)	Clarkson, Jack; Christiansen, Fredrik; Awbery, Tim; Abbiss, Lucy; Nikpaljevic, Natasa; Akkaya, Aylin	group	A group was defined as 2 or more dolphins within close distance (each individual < 50 m apart) of each other (Bas et al. 2017b).	sampling	cr50m	within close distance (each individual < 50 m apart) of each other											tm	2 or more dolphins
Individual home ranges of Tursiops truncatus and their overlap with ranges of Stenella frontalis and fishermen in Aragua, Venezuela, South Caribbean	Cobarrubia-Russo, Sergio E.; Barreto-Esnal, Guillermo R.; Molero-Lizarraga, Alimar E.; Mariani-Di Lena, Miguel A.	pod	A pod of dolphins was defined as all dolphins within a 100 m radius of each other and engaged in similar activities (Irvine et al., 1981).	sampling
Occurrence, abundance, range, and residence patterns of Tursiops truncatus on the coast of Aragua, Venezuela	Cobarrubia-Russo, Sergio; Barreto, Guillermo; Quintero-Torres, Enrique; Molero-Lizarraga, Alimar; Wang, Xianyan	group	A group was defined as all dolphins within a 100 m radius and that appeared to be coordinating their activities (Irvine et al. 1981).	sampling	fp100m	within a 100 m radius			coo	appeared to be coordinating their activities
The seasonal occurrence and behaviour of Killer whales Orcinus orca, at Marion Island	Condy, P. R.; Aarde, R. J.Van; Bester, M. N.	group	Sometimes members of one herd were grouped, at other times fragmented into scattered sub units. Group. These sub units were called groups, consisting of one or more individuals.	sampling													an	one or more individuals
Two levels of alliance formation among male bottlenose dolphins (Tursiops sp.)	Connor, R. C.; Smolker, R. A.; Richards, A. F.	party	We include as party members any individuals within 10 m of at least one other dolphin in the group.	sampling	cr10m	within 10 m of at least one other dolphin in the group
Social evolution in toothed whales	Connor, Richard C.; Mann, Janet; Tyack, Peter L.; Whitehead, Hal	school	School: a set of animals coordinating behavior over periods of minutes to hours.	sampling					coo	coordinating behavior					mh	over periods of minutes to hours
Social evolution in toothed whales	Connor, Richard C.; Mann, Janet; Tyack, Peter L.; Whitehead, Hal	group	Group: a set of animals which have consistently stronger associations with each other than with other members of the population over periods of months to decades.	social
Patterns of female attractiveness in Indian Ocean bottlenose dolphins	Connor, Richard C.; Richards, Andrew F.; Smolker, Rachel A.; Mann, Janet	party	A dolphin was considered to be a member of a party if it was within 10 m of any other member (a 10 m 'chain rule').	sampling	cr10m	within 10 m of any other member (a 10 m 'chain rule')
A new level of complexity in the male alliance networks of Indian Ocean bottlenose dolphins (Tursiops sp.)	Connor, Richard C.; Watson-Capps, Jana J.; Sherwin, William B.; Krützen, Michael	group	Data on male associations were collected on dolphin groups encountered in "surveys" using a 10 m chain rule for group membership [8].	sampling	cr10m	10 m chain rule
Dolphin-watching tour boats change bottlenose dolphin (Tursiops truncatus) behaviour	Constantine, Rochelle; Brunton, Dianne H.; Dennis, Todd	school	A school consisted of any number of dolphins moving in a similar direction, engaged in similar behaviours and within five body lengths of any other dolphin.	sampling	cr5b	within five body lengths of any other dolphin			sim	engaged in similar behaviours			sim	moving in a similar direction			an	any number of dolphins
Signature-whistle production in undisturbed free-ranging bottlenose dolphins (Tursiops truncatus)	Cook, Mandy L.H.; Sayigh, Laela S.; Blum, James E.; Wells, Randall S.	group	Also noted was the presence of other animals in the area, but not within the group (a group was defined as animals within a 50 m radius of the focal animals).	sampling	fi50m	within a 50 m radius of the focal animals
Bottlenose dolphins, Tursiops truncatus, in southeast Queensland waters: social structure and conservation biology	Corkeron, P.J.	group	A group of dolphins comprised either a solitary animal, or any aggregation of dolphins where a member of the aggregation was within 10 m of any other member in the first 10 minutes that we observed the group (definition derived from Smolker et al. 1992)	sampling	cr10m	within 10 m of any other member											an	either a solitary animal, or any aggregation of dolphins
Sightings of Risso's Dolphin (Grampus griseus) off the Southern Coast of Linosa Island (South-Central Mediterranean Sea)	Corrias, Valentina; Filiciotto, Francesco; Giardina, Fabio	group	A group was defined as all the dolphins that interacted socially and/or showed coordinated behaviour (chain-rule: Smolker et al., 1992).	sampling	cr10m	chain-rule: Smolker et al., 1992			coo	showed coordinated behaviour	in	interacted socially
Behavior and seasonal variation in the relative abundance of Commerson's dolphin (Cephalorhynchus commersonii) in northern Patagonia, Argentina	Coscarella, M. A.; Pedraza, S. N.; Crespo, E. A.	group	A group was defined as those dolphins associated closely and engaged in similar activities. The referred groups were ephemeral, and changed composition at an undetermined rate. The term group is hereafter only used for referring to this kind of aggregation.	sampling					sim	engaged in similar activities
Behavior and seasonal variation in the relative abundance of Commerson's dolphin (Cephalorhynchus commersonii) in northern Patagonia, Argentina	Coscarella, M. A.; Pedraza, S. N.; Crespo, E. A.	school	During a scan, all dolphins in the area (regardless of the number of groups) were considered to be a school (Coscarella et al. 2003).	sampling
Potential impact of dolphin watching unregulated activities in Patagonia	Coscarella, MA; Dans, SL; Crespo, EA; Pedraza, SN	group	A group was considered as those animals moving together, sometimes engaged in the same activity and separated from other groups at a distance larger than the diameter of the area they were occupying.	sampling	ot	a distance larger than the diameter of the area they were occupying			sam	sometimes engaged in the same activity			coo	moving together
Potential impact of dolphin watching unregulated activities in Patagonia	Coscarella, MA; Dans, SL; Crespo, EA; Pedraza, SN	group	A group was defined as those dolphins associated closely and engaged in similar activities (Shane et al., 1986).	sampling					sim	engaged in similar activities
Potential impact of dolphin watching unregulated activities in Patagonia	Coscarella, MA; Dans, SL; Crespo, EA; Pedraza, SN	school	A school was considered to be composed of several groups.	sampling
Influence of body size and ranging patterns on delphinid sociality: Associations among Commerson's dolphins	Coscarella, Mariano A.; Gowans, Shannon; Pedraza, Susana N.; Crespo, Enrique A.	group	All individuals photographed during the same trip were defined as members of the same group, but this definition does not imply any lifelong bond or permanent membership.	sampling
Occupation pattern of a harbor inlet by the estuarine dolphin, Sotalia guianensis (P. J. van Bénéden, 1864) (Cetacea, Delphinidae)	Cremer, Marta Jussara; Simões-Lopes, Paulo César; Rodrigues Pires, José Salatiel	group	Group was defined adapted from Shane (1990) that established it as "any aggregation of dolphins in an apparent association, frequently, but not always, engaged in the same activity".	sampling					sam	frequently, but not always, engaged in the same activity"
Pilot Whales Attracted to Killer Whale Sounds: Acoustically-Mediated Interspecific Interactions in Cetaceans	Curé, Charlotte; Antunes, Ricardo; Samarra, Filipa; Alves, Ana Catarina; Visser, Fleur; Kvadsheim, Petter H.; Miller, Patrick J.O.	group	Positions of the surfacing tagged whale (range and bearing relative to the vessel heading, see Supplementary Material S1 for protocol details) (for N = 6 tagged whales) and group size defined as the number of subjects within 200 m of the tagged animal (for N = 4 tagged whales), were simultaneously recorded from the vessel at intervals of 362 min (mean 6 SD) [29].	sampling	fi200m	within 200 m of the tagged animal
Using social network analysis to confirm the "gambit of the group" hypothesis for a small cetacean	Danaher-Garcia, Nicole; Connor, Richard; Fay, Gavin; Melillo-Sweeting, Kelly; Dudzinski, Kathleen M.	group	A group was defined as all dolphins within sight, moving in the same direction and engaged in similar activities (Wells et al., 1987).	sampling			vr	within sight	sam	engaged in similar activities			sam	moving in the same direction
Seasonal and daily patterns of group size, cohesion and activity of the estuarine dolphin, Sotalia guianensis, in southern Brazil	Daura-Jorge, FG; Wedekin, LL; Piacentini, V; Simoes-Lopes, PC	group	A group was defined as any aggregation of dolphins observed in an apparent association, frequently, but not always, engaged in the same activity, in which it was possible to directly count the number of individuals and to determine the predominant group activity (modified from Shane 1990).	sampling					sam	frequently, but not always, engaged in the same activity
Occurrence, group size and site fidelity of Sotalia guianensis (Cetartiodactyla, Delphinidae) in an artificially sheltered beach in northern Brazilian coast	de Meirelles, Ana Carolina O.; Campos, Alberto Alves; Fonteles-Filho, Antonio Adauto	group	A group of dolphins was defined as the maximum number of animals in spatial proximity to one another, according to the "10-m chain rule" (Smolker et al. 1992) and usually engaged in the same activity or behavior pattern.	sampling	cr10m	the "10-m chain rule"			sam	engaged in the same activity or behavior pattern
Environmental and behavioral factors influencing individual variation in spatial use by Guiana dolphins (Sotalia guianensis)	De Moura, Stephane P.G.; Cantor, Mauricio; Broadhurst, Matt K.; Domit, Camila	group	Here, we followed the definition of a "group" as individuals engaged in the same behavior and within ~10 m of each other (Shane 1990; Smolker et al. 1992).	sampling	cr10m	within ~10 m of each other			sam	engaged in the same behavior
Guiana dolphins (Sotalia guianensis) displaying beach hunting behavior in the Cananéia Estuary, Brazil: Social context and conservation issues	de Oliveira Santos, Marcos César	group	A group of Guiana dolphins was defined as any aggregation of two or more individuals, including female-calf pairs, observed in close proximity to each other, i.e., within a radius of approximately 10 m (10 m chain rule sensu Smolker et al., 1992).	sampling	cr10m	observed in close proximity to each other, ie, within a radius of approximately 10 m (10 m chain rule											tm	two or more individuals
Sampling interval for measurements of estuarine dolphins' (Sotalia guianensis) behaviour	De Queiroz, R.; Ferreira, R.	group	The definition of a group was spatial, adapted from Shane (1990), as an aggregation of dolphins observed in apparent association, being close to each other (three body lengths apart) and moving in the same direction, often but not always, engaged in the same activity.	sampling	cr3b	being close to each other (three body lengths apart)			sam	often but not always, engaged in the same activity			sam	moving in the same direction
Long-term social structure of long-finned pilot whales (Globicephala melas) in the Strait of Gibraltar	De Stephanis, R.; Verborgh, P.; Pérez, S.; Esteban, R.; Minvielle-Sebastia, L.; Guinet, C.	group	A group was defined as a compact aggregation of long-finned pilot whales seen at the same time, showing similar behaviour and in which the maximum distance between two individuals was less than 5 m (one body length). All animals observed from the beginning to the end of an observation in which animals were approached were considered to belong to the same group.	sampling	cr5m	the maximum distance between two individuals was less than 5 m (one body length)			sim	showing similar behaviour					sam	seen at the same time
Occurrence, distribution, site fidelity, and school size of bottlenose dolphins (Tursiops truncatus) off San Diego, California	Defran, R. H.; Weller, David W.	school	Thus, a school was defined as any dolphins observed in close proximity to one another and usually moving in the same direction and engaged in similar behavior.	sampling	csp	in close proximity to one another			sim	engaged in similar behavior			sam	usually moving in the same direction
Dusky dolphin group dynamics and association patterns in Península Valdés, Argentina	Degrati, Mariana; Coscarella, Mariano A.; Crespo, Enrique A.; Dans, Silvana L.	group	A group of dolphins was defined as any collection of individuals located in close proximity (<10 m) to one another (Smolker et al. 1992) moving together and displaying similar behaviors.	sampling	cr10m	located in close proximity (<10 m) to one another			sim	displaying similar behaviors			coo	moving together
Diurnal behavior of dusky dolphins, Lagenorhynchus obscurus, in Golfo Nuevo, Argentina	Degrati, Mariana; Dans, Silvana L.; Pedraza, Susana N.; Crespo, Enrique A.; Garaffo, Griselda V.	group	For data collection and analysis, a group was defined as any collection of individuals located in close proximity (<10 m) from one another (Smolker et al. 1992).	sampling	cr10m	located in close proximity (<10 m) from one another
Social structure of killer whales (Orcinus orca) in a variable low-latitude environment, the Galápagos Archipelago	Denkinger, Judith; Alarcon, Daniela; Espinosa, Bitinia; Fowler, Lynn; Manning, Cindy; Oña, Javier; Palacios, Daniel M.	group	Groups were defined as an aggregation of different individuals seen at the same time in the same place.	sampling	sam	in the same place									sam	at the same time
Development of leaps in dusky dolphin (Lagenorhynchus obscurus) calves	Deutsch, Sierra; Pearson, Heidi; Würsig, Bernd	group	We defined a group as individuals <100 m of each other, although group members were typically <10 m of another individual (10-m chain rule; Smolker et al., 1992) when not moving through obstacles (e.g., rocks, seaweed).	sampling	cr100m	individuals <100 m of each other
Aggregations of Guiana dolphins (Sotalia guianensis) in Sepetiba Bay, Rio de Janeiro, south-eastern Brazil: Distribution patterns and ecological characteristics	Dias, Laura Aichinger; Herzing, Denize; Flach, Leonardo	group	Groups were defined as dolphins observed in apparent association usually engaged in the same behaviour and moving in the same direction, within the observers' visual range.	sampling			vr	within the observers visual range	sam	usually engaged in the same behaviour			sam	moving in the same direction
Interactions between Mediterranean bottlenose dolphins (Tursiops truncatus) and gillnets off Sardinia, Italy	Díaz López, Bruno	group	A "group of dolphins" is here taken to represent one or more bottlenose dolphins observed in the area, usually involved in the same activity.	sampling					sam	usually involved in the same activity							an	one or more bottlenose dolphins
The distribution, abundance and group dynamics of Indian Ocean humpback dolphins (Sousa plumbea) in the Emirate of Abu Dhabi (UAE)	Díaz López, Bruno; Grandcourt, Edwin; Methion, Séverine; Das, Himansu; Bugla, Ibrahim; Al Hameli, Maitha; Al Ameri, Hind; Abdulla, Mohamed; Al Blooshi, Ayesha; Al Dhaheri, Shaikha	group	A group of humpback dolphins was defined as one or more humpback dolphins observed within a 200 m area.	sampling	fp200m	within a 200 m area											an	one or more humpback dolphins
Marine aquaculture and bottlenose dolphins' (Tursiops truncatus) social structure	Díaz López, Bruno; Shirai, Julia Andrea Bernal	group	During this study, we distinguish the term group as one or more dolphins observed in the visual area, usually involved in the same activity, following Díaz López (2006b), allowing for the detection of long term associations.	sampling			vr	observed in the visual area	sam	usually involved in the same activity							an	one or more dolphins
Kinship influences social bonds among male southern Australian bottlenose dolphins (Tursiops cf. australis)	Diaz-Aguirre, Fernando; Parra, Guido J.; Passadore, Cecilia; Möller, Luciana	group	[Group size was estimated as the total number of dolphins within a 100 m radius (within a particular group; see below for group definition).] Dolphin groups were defined as all individuals within a 100 m radius and participating in similar behavioral activities following Wells et al. (1987).	sampling	fp100m	within a 100 m radius			sim	participating in similar behavioral activities
Genetic relatedness delineates the social structure of southern Australian bottlenose dolphins	Diaz-Aguirre, Fernando; Parra, Guido J.; Passadore, Cecilia; Möller, Luciana	group	A group of dolphins was defined as all individuals within a 100 m radius and participating in similar behavioral activities (Wells et al 1987).	sampling	fp100m	within a 100 m radius			sim	participating in similar behavioral activities
Bottlenose dolphin Tursiops truncatus group dynamics, site fidelity, residency and movement patterns in the Madeira Archipelago (North-East Atlantic)	Dinis, A.; Alves, F.; Nicolau, C.; Ribeiro, C.; Kaufmann, M.; Cañadas, A.; Freitas, L.	group	In this analysis, the term "group" was used as the sampling unit and was defined as all dolphins sighted within 100 m radius of each other (Wells et al. 1987).	sampling	cr100m	within 100 m radius of each other
Social structure of a population of bottlenose dolphins (Tursiops truncatus) in the oceanic archipelago of Madeira, Portugal	Dinis, Ana; Alves, Filipe; Nicolau, Cátia; Ribeiro, Cláudia; Kaufmann, Manfred; Cañadas, Ana; Freitas, Luís	group	In this study, the term "group" was used as the sampling unit and defined as all dolphins sighted within a 100 m radius from each other (Wells et al., 1987).	sampling	cr100m	within a 100 m radius from each other
Monitoring seasonal abundance of Indian river lagoon bottlenose dolphins (Tursiops truncatus) using aerial surveys	Durden, Wendy Noke; Stolen, Eric D.; Jablonski, Teresa A.; Puckett, Stefanie A.; Stolen, Megan K.	group	A group was defined as a cluster of dolphins sighted by either observer that were typically engaged in the same behavior and were in close proximity.	sampling	csp	in close proximity			sam	typically engaged in the same behavior
Modelling habitat use suggests static spatial exclusion zones are a non-optimal management tool for a highly mobile marine mammal	Dwyer, Sarah L.; Pawley, Matthew D.M.; Clement, Deanna M.; Stockin, Karen A.	group	A group of dolphins was defined as any number of individuals observed in apparent association, moving in the same general direction and often, but not always, engaged in the same activity (Shane 1990).	sampling					sam	often, but not always, engaged in the same activity			sam	moving in the same general direction			an	any number of individuals
Overlooking a potential hotspot at Great Barrier Island for the nationally endangered bottlenose dolphin of New Zealand	Dwyer, Sarah L.; Tezanos-Pinto, Gabriela; Visser, Ingrid N.; Pawley, Matthew D.M.; Meissner, Anna M.; Berghan, Jo; Stockin, Karen A.	group	A group of dolphins was defined as any number of individuals observed in apparent association, moving in the same general direction and often, but not always, engaged in the same activity (Shane 1990).	sampling					sam	often, but not always, engaged in the same activity			sam	moving in the same general direction			an	any number of individuals
Status and ecology of Sotalia fluviatilis in the Cayos Miskito Reserve, Nicaragua	Edwards, Holly H.; Schnell, Gary D.	group	A focal group was defined as any group of animals in close association with one another (ca. 10 m) moving in the same direction and/or engaged in the same activity.	sampling	cr10m	in close association with one another (ca. 10 m)			sam	engaged in the same activity			sam	moving in the same direction
Replacement dolphins? Social restructuring of a resident pod of Atlantic bottlenose dolphins, Tursiops truncatus, after two major hurricanes	Elliser, Cindy R.; Herzing, Denise L.	group	A group was defined as all dolphins in sight and usually involved in the same activity (e.g., group or pod Shane 1990).	sampling			vr	all dolphins in sight	sam	usually involved in the same activity
Community structure and cluster definition of Atlantic spotted dolphins, Stenella frontalis, in the Bahamas	Elliser, Cindy R.; Herzing, Denise L.	group	A group was defined as all dolphins in sight, moving in the same direction, typically involved in the same activity (e.g., group or pod Shane 1990).	sampling			vr	all dolphins in sight	sam	typically involved in the same activity			sam	moving in the same direction
Long-term interspecies association patterns of Atlantic bottlenose dolphins, Tursiops truncatus, and Atlantic spotted dolphins, Stenella frontalis, in the Bahamas	Elliser, Cindy R.; Herzing, Denise L.	group	A group was defined as all dolphins in sight, moving in the same direction, typically involved in the same activity (eg, group; Shane 1990).	sampling			vr	all dolphins in sight	sam	typically involved in the same activity			sam	moving in the same direction
Changes in interspecies association patterns of Atlantic bottlenose dolphins, Tursiops truncatus, and Atlantic spotted dolphins, Stenella frontalis, after demographic changes related to environmental disturbance	Elliser, Cindy R.; Herzing, Denise L.	group	A group was defined as all dolphins in sight, moving in the same direction, typically involved in the same activity (Shane 1990).	sampling			vr	all dolphins in sight	sam	typically involved in the same activity			sam	moving in the same direction
Adapting photo-identification methods to study poorly marked cetaceans: a case study for common dolphins and harbor porpoises	Elliser, Cindy R.; van der Linde, Krista; MacIver, Katrina	group	Common dolphins were considered to be part of the same group when they were located within a 100 m radius of one another, were observed moving in the same direction and (usually) engaged in the same activity (Stockin et al. 2009).	sampling	cr100m	within a 100 m radius of one another			sam	engaged in the same activity			sam	moving in the same direction
Integration of a social cluster of Atlantic spotted dolphins (Stenella frontalis) after a large immigration event in 2013	Elliser, Cindy R.; Volker, Cassandra L.; Herzing, Denise L.	group	A group was defined as all dolphins in sight, moving in the same direction and typically involved in the same activity (Shane, 1990).	sampling			vr	in sight	sam	involved in the same activity			sam	moving in the same direction
Diurnal movements and behaviour of Heaviside's dolphins, Cephalorhynchus heavisidii, with some comparative data for dusky dolphins, Lagenorhynchus obscurus	Elwen, Simon H.; Best, Peter B.; Reeb, Desray; Thornton, Meredith	group	Groups were defined as aggregations of individuals within 20 m of each other.	sampling	cr20m	within 20 m of each other
Matching Signature Whistles with Photo-Identification of Indo-Pacific Bottlenose Dolphins (Tursiops aduncus) in the Fremantle Inner Harbour, Western Australia	Erbe, Christine; Salgado-Kent, Chandra; de Winter, Simone; Marley, Sarah; Ward, Rhianne	group	A group of dolphins was defined as a single dolphin or multiple dolphins in association and engaged in the same activity (a group definition modified from [25]).	sampling					sam	engaged in the same activity							an	a single dolphin or multiple dolphins
Maternal kinship and fisheries interaction influence killer whale social structure	Esteban, R.; Verborgh, P.; Gauffier, P.; Giménez, J.; Foote, A. D.; de Stephanis, R.	pod	To be consistent with the literature on killer whale social structure, we classified social groups as pods (see Bigg et al. 1990). Pods were defined as a group of individuals that show clear preferences for association with certain other individuals, spending over 50 % of their time together (>0.5 HWI) over a period of years, and some of these associations are extremely strong, with individuals v…	social
Maternal kinship and fisheries interaction influence killer whale social structure	Esteban, R.; Verborgh, P.; Gauffier, P.; Giménez, J.; Foote, A. D.; de Stephanis, R.	group	Individuals were defined as associated with others based on group membership, which was defined as animals within ten body lengths of one another engaged in similar and/or coordinated behavior (Williams and Lusseau 2006).	sampling	cr10b	within ten body lengths of one another			sim; coo	engaged in similar and/or coordinated behavior
Using a multi-disciplinary approach to identify a critically endangered killer whale management unit	Esteban, Ruth; Verborgh, Philippe; Gauffier, Pauline; Giménez, Joan; Martín, Vidal; Pérez-Gil, Mónica; Tejedor, Marisa; Almunia, Javier; Jepson, Paul D.; García-Tíscar, Susana; Barrett-Lennard, Lance G.; Guinet, Christophe; Foote, Andrew D.; De Stephanis, Renaud	pod	We calculated the strength of relationships between pairs of individuals, using the half-weight association index (HWI) to define pods (Cairns and Schwager, 1987; Ginsberg and Young, 1992).	social
Using a multi-disciplinary approach to identify a critically endangered killer whale management unit	Esteban, Ruth; Verborgh, Philippe; Gauffier, Pauline; Giménez, Joan; Martín, Vidal; Pérez-Gil, Mónica; Tejedor, Marisa; Almunia, Javier; Jepson, Paul D.; García-Tíscar, Susana; Barrett-Lennard, Lance G.; Guinet, Christophe; Foote, Andrew D.; De Stephanis, Renaud	group	Associated individuals were defined based on group membership, defined as animals within 10 body lengths of one another engaged in similar and/or coordinated behaviour (Williams and Lusseau, 2006).	sampling	cr10b	within 10 body lengths of one another			sim; coo	engaged in similar and/or coordinated behaviour
Abundance and site fidelity of bottlenose dolphins off a remote oceanic island (Reunion Island, southwest Indian Ocean)	Estrade, Vanessa; Dulau, Violaine	group	A group was defined as an aggregation of dolphins within an area of a 100 m radius of each other, exhibiting similar behavior, and if traveling, heading in the same direction (Shane, 1990; Wells, Scott, Stockin, & Irvine, 1987).	sampling	cr100m	within an area of a 100 m radius of each other			sim	exhibiting similar behavior			samtr	if traveling, heading in the same direction
Decreasing population trend in coastal bottlenose dolphin (Tursiops truncatus) from the Gulf of Guayaquil, Ecuador	Félix, Fernando; Calderón, Andrea; Vintimilla, Michelle; Bayas-Rea, Rosa A.	group	A group of dolphins was defined as all animals recorded during a sighting, even if some individuals were a few hundred metres apart, for example when engaged in feeding activities.	sampling
Habitat use of the common bottlenose dolphin (Tursiops truncatus) in the Gulf of Guayaquil, Ecuador: Management needs for a threatened population	Félix, Fernando; Fernández, Jaime E.; Paladines, Anaid; Centeno, Ruby; Romero, Juan; Burneo, Santiago F.	group	A group of dolphins was defined as all animals recorded during a sighting, even if some individuals were a few hundred meters apart (Félix et al., 2017).	sampling	ot	a few hundred meters apart			sim	engaged in similar behaviour
Occurrence patterns and behavior of bottlenose dolphins (Tursiops truncatus) in the Galveston Ship Channel, Texas	Fertl, D.	group	Definition of Group. -A group of dolphins was one or more individuals engaged in the same activity within five dolphin body lengths of each other.	sampling	cr5b	within five dolphin body lengths of each other			sam	engaged in the same activity							an	one or more individuals
Behaviour reactions of bottlenose dolphins (Tursiops truncatus) to multirotor Unmanned Aerial Vehicles (UAVs)	Fettermann, Ticiana; Fiori, Lorenzo; Bader, Martin; Doshi, Ashray; Breen, Dan; Stockin, Karen A.; Bollard, Barbara	group	Initial behavioural data and group size were recorded, with group defined as any number of dolphins observed in association, moving in the same direction and engaged in the same behaviour [36].	sampling					sam	engaged in the same behaviour			sam	moving in the same direction			an	any number of dolphins
Drone Surveys Are More Accurate Than Boat-Based Surveys of Bottlenose Dolphins (Tursiops truncatus)	Fettermann, Ticiana; Fiori, Lorenzo; Gillman, Len; Stockin, Karen A.; Bollard, Barbara	group	Initial behavioural data and group size were recorded, with group defined as any number of dolphins observed in association, moving in the same direction and engaged in similar behaviour [51].	sampling									sam	moving in the same direction			an	any number of dolphins
Dependence of killer whale (Orcinus orca) acoustic signals on the type of activity and social context	Filatova, O. A.; Guzeev, M. A.; Fedutin, I. D.; Burdin, A. M.; Hoyt, E.	group	A grouping was defined as animals within three body lengths of each other moving together and displaying a similar type of activity (Ivkovich et al., 2010).	sampling	cr3b	within three body lengths of each other			sim	displaying a similar type of activity			coo	moving together
Dependence of killer whale (Orcinus orca) acoustic signals on the type of activity and social context	Filatova, O. A.; Guzeev, M. A.; Fedutin, I. D.; Burdin, A. M.; Hoyt, E.	pod	Pods contain a set of matrilines that share the same vocal dialect, while the pods with similar dialects comprise clans (Ford, 1991; Ivkovich et al., 2010).	social
The function of multi-pod aggregations of fish-eating killer whales (Orcinus orca) in Kamchatka, Far East Russia	Filatova, Olga A.; Fedutin, Ivan D.; Ivkovich, Tatyana V.; Nagaylik, Mikhail M.; Burdin, Alexandr M.; Hoyt, Erich	group	A "grouping" was defined as whales within three body lengths of each other moving together and displaying a similar type of activity. Table 2 Grouping Spatial-temporal Whales within three body lengths of each other moving together and displaying a similar type of activity	sampling	cr3b	within three body lengths of each other			sim	displaying a similar type of activity			coo	moving together
The function of multi-pod aggregations of fish-eating killer whales (Orcinus orca) in Kamchatka, Far East Russia	Filatova, Olga A.; Fedutin, Ivan D.; Ivkovich, Tatyana V.; Nagaylik, Mikhail M.; Burdin, Alexandr M.; Hoyt, Erich	pod	If two different units share all the discrete calls in their repertoires, they belong to the same acoustic pod. Table 2 Pod Acoustical Whales that share a repertoire of discrete calls	social
Distribution and population demographics of common dolphins (Delphinus delphis) in the Gulf St. Vincent, South Australia	Filby, Nicole E.; Bossley, Mike; Sanderson, Ken J.; Martinez, Emmanuelle; Stockin, Karen A.	group	A group was defined as any group of dolphins observed in apparent association, moving in the same direction and usually engaged in the same activity (Shane, 1990). Members of a group usually remained within approximately 100 m of each other and comprised one or more different age classes (Cribb et al., 2008).	sampling	cr100m	within approximately 100 m of each other			sam	usually engaged in the same activity			sam	moving in the same direction
Behaviour of free-ranging short-beaked common dolphins (Delphinus delphis) in Gulf St Vincent, South Australia	Filby, Nicole E.; Bossley, Mike; Stockin, Karen A.	group	A group was defined as any number of animals observed within five body lengths of any other dolphin, moving in the same direction and engaged in the same activity (Shane 1990; Fertl 1994).	sampling	cr5b	within five body lengths of any other dolphin			sam	engaged in the same activity			sam	moving in the same direction			an	any number of animals
Long-term responses of Burrunan dolphins (Tursiops australis) to swim-with dolphin tourism in Port Phillip Bay, Victoria, Australia: A population at risk	Filby, Nicole E.; Stockin, Karen A.; Scarpaci, Carol	group	Dolphins observed in apparent association, moving in the same direction and usually engaged in the same activity were defined as a group (Shane, 1990).	sampling					sam	usually engaged in the same activity			sam	moving in the same direction
Can Marine Protected Areas be developed effectively without baseline data? A case study for Burrunan dolphins (Tursiops australis)	Filby, Nicole E.; Stockin, Karen A.; Scarpaci, Carol	group	A group was defined as any number of animals observed within 5 body lengths of any other dolphin, moving in the same direction and engaged in the same activity [74]. The perimeter of the group was established via the use of a 10 m-chain rule between members [76].	sampling	cr5b; cr10m	within 5 body lengths of any other dolphin; a 10 m-chain rule between members			sam	engaged in the same activity			sam	moving in the same direction
Aspects of behavioral ecology of Sotalia guianensis in Sepetiba Bay, southeast Brazil	Flach, Leonardo; Flach, Patricia A.; Chiarello, Adriano G.	group	The term "group" refers to dolphins that were detected visually by the observers forming one or several subgroups next to another and in an apparent association and engaged in similar activities.	sampling					sim	engaged in similar activities
Social network correlates of food availability in an endangered population of killer whales, Orcinus orca	Foster, Emma A.; Franks, Daniel W.; Morrell, Lesley J.; Balcomb, Ken C.; Parsons, Kim M.; van Ginneken, Astrid; Croft, Darren P.	group	We assumed that all animals photographed within acoustic range (approximately 10 km; Miller 2006) were part of the same group.	sampling	ar10k	within acoustic range (approximately 10 km; Miller 2006)
The occurrence and individual identification study of Indo-Pacific bottlenose dolphins Tursiops aduncus in the waters around Amami Oshima Island, southern Japan: A preliminary report	Funasaka, Noriko; Okabe, Haruna; Oki, Katsuki; Tokutake, Kouji; Kawazu, Isao; Yoshioka, Motoi	group	The definition of a group used in the survey was as follows: Indo-Pacific bottlenose dolphins in close spatial cohesion, with individuals being within 10 m from another member (Würsig and Würsig 1977; Smolker et al. 1992; Chilvers and Corkeron 2003).	sampling	cr10m	in close spatial cohesion, with individuals being within 10 m from another member
Spatial and Social Sexual Segregation Patterns in Indo-Pacific Bottlenose Dolphins (Tursiops aduncus)	Fury, Christine Ann; Ruckstuhl, Kathreen E.; Harrison, Peter L.	group	A group of dolphins was defined as individuals being within a 100 m radius of one another and engaged in similar activities [36].	sampling	cr100m	within a 100 m radius of one another			sim	engaged in similar activities
Juvenile social dynamics reflect adult reproductive strategies in bottlenose dolphins	Galezo, Allison A.; Foroughirad, Vivienne; Krzyszczyk, Ewa; Frère, Céline H.; Mann, Janet	group	We used a 10-m chain rule to determine group membership (Smolker et al. 1992).	sampling	cr10m	a 10-m chain rule
Habitat use by dusky dolphin in patagonia: How predictable is their location?	Garaffo, Griselda V.; Dans, Silvana L.; Pedraza, Susana N.; Crespo, Enrique A.; Degrati, Mariana	group	A group was defined as any group of animals closely engaged in the same activity and moving in the same direction.	sampling					sam	closely engaged in the same activity			sam	moving in the same direction
Social kin associations and genetic structuring of striped dolphin populations (Stenella coeruleoalba) in the Mediterranean Sea	Gaspari, Stefania; Azzellino, Arianna; Airoldi, Sabina; Hoelzel, A. Rus	group	Groups were identified as assembled individuals within approximately 200 m of each other on a given sighting.	sampling	cr200m	within approximately 200 m of each other
Behavioural and temporal partitioning of dolphin social groups in the northern Adriatic Sea	Genov, Tilen; Centrih, Tina; Kotnjek, Polona; Hace, Ana	group	Group was defined as dolphins observed behaving in a generally coordinated fashion (moving in the same direction or staying in the same area, usually engaged in the same general activity). In practice this meant that group members were always within about 100 m from the nearest other dolphin.	sampling	cr100m	staying in the same area; within about 100 m from the nearest other dolphin			coo	behaving in a generally coordinated fashion (...usually engaged in the same general activity)			sam	moving in the same direction
Spatiotemporal use predicts social partitioning of bottlenose dolphins with strong home range overlap	Genoves, Rodrigo C.; Fruet, Pedro F.; Di Tullio, Juliana C.; Möller, Luciana M.; Secchi, Eduardo R.	group	Dolphins exhibiting spatial cohesion (i.e., within 100 m of each other) and that were engaged in similar activities were defined as a group (Wells, Scott, & Irvine, 1987).	sampling	cr100m	within 100 m of each other			sim	engaged in similar activities
Affiliation history and age similarity predict alliance formation in adult male bottlenose dolphins	Gerber, Livia; Connor, Richard C.; King, Stephanie L.; Allen, Simon J.; Wittwer, Samuel; Bizzozzero, Manuela R.; Friedman, Whitney R.; Kalberer, Stephanie; Sherwin, William B.; Wild, Sonja; Willems, Erik P.; Krutzen, Michael	group	Group composition was determined during the first 5 min of each survey according to the 10-m "chain rule" using photographs of dorsal fins to identify individuals (Smolker et al. 1992).	sampling	cr10m	10-m "chain rule"
Behaviourally specific preferred associations in bottlenose dolphins, Tursiops spp.	Gero, S.; Bejder, L.; Whitehead, H.; Mann, J.; Connor, R. C.	group	An individual was deemed a part of the group when it was within 10 m of any other group member (10 m "chain rule"; Smolker et al. 1992).	sampling	cr10m	10 m "chain rule"
Early social development in wild bottlenose dolphins: sex differences, individual variation and maternal influence	Gibson, Quincy A.; Mann, Janet	group	Association was conservatively determined via a 10 m chain rule (Smolker et al. 1992) in which a dolphin was considered to be in the group if it was within 10 m of another dolphin in the group.	sampling	cr10m	10 m chain rule
The size, composition and function of wild bottlenose dolphin (Tursiops sp.) mother-calf groups in Shark Bay, Australia	Gibson, Quincy A.; Mann, Janet	group	Association was conservatively determined via a 10 m chain rule (Smolker et al. 1992) in which a dolphin was considered to be in the group if it was within 10 m of another dolphin in the group.	sampling	cr10m	10 m chain rule
Do sampling method and sample size affect basic measures of dolphin sociality?	Gibson, Quincy Anne; Mann, Janet	group	For both types of data collection, associations were determined via a 10 m chain rule in which an individual was considered to be in the group if it was within 10 m of another individual in the group.	sampling	cr10m	10 m chain rule
Ecological factors influencing group sizes of river dolphins (Inia geoffrensis and Sotalia fluviatilis)	Gomez-Salazar, Catalina; Trujillo, Fernando; Whitehead, Hal	group	A group of river dolphins was defined as a set of animals that are seen together within 250 m from the boat, likely engaged in the same activities, and does not necessarily correspond to a social group (see McGuire and Winemiller 1998).	sampling	fp250m	within 250 m from the boat			sam	likely engaged in the same activities
Anthropogenic injuries disrupt social associations of common bottlenose dolphins (Tursiops truncatus) in Sarasota Bay, Florida	Greenfield, Michelle R.; McHugh, Katherine A.; Wells, Randall S.; Rubenstein, Daniel I.	group	A group was defined as all individuals within an approximate radius of ~100 m, moving in the same direction and generally involved in the same activity (Wells, Scott, & Irvine, 1987).	sampling	fp100m	within an approximate radius of ~100 m			sam	generally involved in the same activity			sam	moving in the same direction
Effects of boats on the surface and acoustic behaviour of an endangered population of bottlenose dolphins	Guerra, M.; Dawson, S. M.; Brough, T. E.; Rayment, W. J.	group	A group was defined as an aggregation of dolphins in which the members were scattered over less than 1 km2 and were headed in the same general direction (Schneider et al. 1998).	sampling	fp1k	scattered over less than 1 km2							sam	headed in the same general direction
Social structure of Risso's dolphins (Grampus griseus) at the Azores: A stratified community based on highly associated social units	Hartman, K. L.; Visser, F.; Hendriks, A. J.E.	group	A group was identified as a sample of individuals that interacts socially and (or) shows co-ordinated activity in its behaviour (Whitehead 2003). In general, Risso's dolphins formed tight groups with interanimal distance <15 m (chain rule; Smolker et al. 1992).	sampling	cr15m	with interanimal distance <15 m (chain rule			coo	shows co-ordinated activity in its behaviour	in	interacts socially
Social structure of Risso's dolphins (Grampus griseus) at the Azores: A stratified community based on highly associated social units	Hartman, K. L.; Visser, F.; Hendriks, A. J.E.	pod	Stable, long-term clusters were used to define pods (Bigg et al. 1990).	social
Spatial segregation of calving and nursing Risso's dolphins (Grampus griseus) in the Azores, and its conservation implications	Hartman, Karin L.; Fernandez, Marc; Azevedo, José M.N.	group	We defined a group as a sample of individuals that interacted socially or showed coordinated behavioural activity or both (cf. Whitehead 2003), following the chain rule after Smolker et al. (1992).	sampling	cr10m	the chain rule after Smolker et al. (1992)			coo	coordinated behavioural activity	in	interacted socially
Sex differences in residency patterns of Risso's dolphins (Grampus griseus) in the Azores: Causes and management implications	Hartman, Karin Louise; Fernandez, Marc; Wittich, Anja; Azevedo, José Manuel N.	group	Following Whitehead (2003) a group was defined as a sample of individuals that interacted socially and/or showed coordinated behavior (chain-rule: Smolker et al. 1992).	sampling	cr10m	chain-rule:			coo	showed coordinated behavior	in	interacted socially
Bottlenose dolphins increase breathing synchrony in response to boat traffic	Hastie, Gordon D.; Wilson, Ben; Tufft, Lindsay H.; Thompson, Paul M.	school	Schools of dolphins were defined as "aggregations of individuals within 100 m of each other."	sampling	cr100m	within 100 m of each other
Population density of Sotalia guianensis (Cetacea: Delphinidae) in the Cananéia region, southeastern Brazil	Havukainen, Liisa; Filho, Emygdio Leite de Araujo Monteiro; Filla, Gislaine de Fatima	school	Groups of more than four individuals who meet for a certain purpose (displacement, cooperative feeding, among other) are considered to be schools.	sampling													ot	more than four individuals
Dusky dolphins Lagenorhynchus obscurus on the continental shelf near Otago Peninsula, south-east New Zealand	Hawke, D. J.	group	A group was defined as an association of individuals moving at the same speed in the same general direction.	sampling									sam	moving at the same speed in the same general direction
Social and Behavioural Characteristics of Indo-Pacific Bottlenose Dolphins (Tursiops aduncus) in northern New South Wales, Australia.	Hawkins, E. R.; Gartside, D. F.	group	A pod or "focal group" was defined as "any group of dolphins (of the same species) observed in association, moving in the same direction and usually engaged in the same activity" (Shane 1990a). This definition was extended to encompass all dolphins within a 100 m radius which included all dolphins that may have been engaged in different behaviours but were in the same pod.	sampling	fp100m	within a 100 m radius			sam	usually engaged in the same activity			sam	moving in the same direction					sam	(of the same species)
Social and Behavioural Characteristics of Indo-Pacific Bottlenose Dolphins (Tursiops aduncus) in northern New South Wales, Australia.	Hawkins, E. R.; Gartside, D. F.	pod	A pod or "focal group" was defined as "any group of dolphins (of the same species) observed in association, moving in the same direction and usually engaged in the same activity" (Shane 1990a). This definition was extended to encompass all dolphins within a 100 m radius which included all dolphins that may have been engaged in different behaviours but were in the same pod.	sampling	fp100m	within a 100 m radius			sam	usually engaged in the same activity			sam	moving in the same direction					sam	(of the same species)
Whistle emissions of Indo-Pacific bottlenose dolphins (Tursiops aduncus) differ with group composition and surface behaviors	Hawkins, Elizabeth R.; Gartside, Donald F.	group	A group was defined as an aggregation of dolphins that was either engaged in the same behavior state, with an average of one to two dolphin lengths between individuals and within a 100 m radius (Mann, 2000; Shane, 1990).	sampling	fp100m	within a 100 m radius			sam	engaged in the same behavior state
Food availability and tiger shark predation risk influence bottlenose dolphin habitat use	Heithaus, Michael R.; Dill, Lawrence M.	group	Groups were defined by a 10-m chain rule (Smolker et al. 1992), with all dolphins within 10 m of another dolphin considered to be part of a group.	sampling	cr10m	10-m chain rule
The behavioral context of common dolphin (Delphinus sp.) vocalizations	Henderson, E. E.; Hildebrand, J. A.; Smith, M. H.; Falcone, E. A.	group	Groups were defined as animals in apparent association, moving in the same direction and generally carrying out the same activity, following Shane (1990).	sampling					sam	generally carrying out the same activity			sam	moving in the same direction
Behavior patterns of bottlenose dolphins in San Luis Pass, Texas	Henderson, E. Elizabeth; Würsig, Bernd	group	Groups were defined as all dolphins in apparent association, generally engaged in the same behavior (Shane, 1990; Brager et al., 1994; Karczmarski, 1999).	sampling					sam	generally engaged in the same behavior
Patterns of association and distribution of estuarine-resident common bottlenose dolphins (Tursiops truncatus) in North Carolina, USA	Hohn, Aleta A.; Gorgone, Antoinette M.; Byrd, Barbie L.; Shertzer, Kyle W.; Eguchi, Tomo	group	Groups were defined as animals within five body lengths using the chain rule [53].	sampling	cr5b	within five body lengths using the chain rule
Ineffectiveness of a marine sanctuary zone to protect burrunan dolphins (Tursiops australis sp.nov.) from commercial tourism in Port Phillip Bay, Australia	Howes, Leia; Scarpaci, Carol; Parsons, Edward Christien M.	school	A dolphin school was defined as an aggregation of dolphins observed together at one instance in the field (Connor, Mann, Tyack, & Whitehead, 1998), with the members of the school established through the use of a 10 m-chain rule (ie all individual dolphins were located <10 m from each other and were collectively classified as one school) (Smolker, Richards, Connor, & Pepper, 1992).	sampling	cr10m	10 m-chain rule
Movements and activities of the Atlantic bottlenose dolphin Tursiops truncatus, near Sarasota, Florida ( Tampa Bay, Gulf of Mexico).	Irvine, A. B.; Scott, M. D.; Wells, R. S.; Kaufmann, J. H.	group	Consequently, all bottlenose dolphins sighted within about 100 m of the boat were defined as a group. Groups were defined as all animals within about 100 m of the survey boat.	sampling	fp100m	within about 100 m of the boat
Estuarine dolphins (Sotalia guianensis, Cetacea, Delphinidae) play at Porto de Ilhéus harbor, Bahia, Brazil	Izidoro, Flávia B.; Le Pendu, Yvonnick	group	Group: set of animals observed in apparent association, moving in the same direction and often, but not always, engaged in the same activity (Shane 1990).	sampling					sam	engaged in the same activity			sam	moving in the same direction
Seasonal fission and fusion of killer whale, Orcinus orca, social structure at sub-Antarctic Marion Island	Jordaan, Rowan K.; Reisinger, Ryan R.; Oosthuizen, W. Chris; de Bruyn, P. J.Nico	group	In the field, a group was defined as all individuals within visual range of the observer that were in the same behavioural state (e.g. foraging, travelling, resting, etc.) and moving in the same direction (Ford, 1989).	sampling			vr	within visual range of the observer	sam	same behavioural state			sam	moving in the same direction
Killer whale (Orcinus orca) population dynamics in response to a period of rapid ecosystem change in the eastern North Atlantic	Jourdain, Eve; Goh, Tiffany; Kuningas, Sanna; Similí¤, Tiu; Vongraven, Dag; Karoliussen, Richard; Bisther, Anna; Hammond, Philip S.	group	When a group (defined as individuals in apparent association and acting in a coordinated manner during the observation period) was encountered, left-sided identification photographs were taken following the protocols described by Bigg (1982; Figure 2).	sampling
Killer whales (Orcinus orca) feeding on lumpfish (Cyclopterus lumpus) in northern Norway	Jourdain, Eve; Karoliussen, Richard; de Vos, Jacques; Zakharov, Stanislav E.; Tougard, Christelle	group	A group was defined as all individuals observed in apparent association, acting in a coordinated manner during the observation period and which were within the visual range of the observers (as per Baird & Dill, 1995).	sampling			vr	within the visual range of the observers	coo	acting in a coordinated manner during the observation period
First longitudinal study of seal-feeding killer whales (Orcinus orca) in Norwegian coastal waters	Jourdain, Eve; Vongraven, Dag; Bisther, Anna; Karoliussen, Richard	group	A group of whales was defined as all individual killer whales visible within the range of the observer and displaying coordinated activities (as per [11, 22, 37]).	sampling			vr	visible within the range of the observer	coo	displaying coordinated activities
Interactions between Indo-Pacific humpback and Irrawaddy dolphins in Cowie Bay, Sabah, Malaysia	Kamaruzzan, Amyra Suryatie; Jaaman, Saifullah Arifin	group	Group refers to any aggregation of more than one dolphin, including all age classes, within a visual range of the survey team.	sampling			vr	within a visual range of the survey team									tm	more than one dolphin
Group size and seasonal pattern of occurrence of humpback dolphins Sousa chinensis in Algoa Bay, South Africa	Karczmarski, L.; Cockcroft, V. G.; McLachlan, A.	group	The term "group" refers to any aggregation of dolphins (including all age-classes within visual range of the survey team) in apparent association and engaged in similar activities for most of the observation period. Each time a group was observed, it was recorded as a "sighting".[ The term "sighting", however, includes observation of solitary animals. Consequently, although "group" and "sighting"…	sampling			vr	within visual range of the survey team	sim	engaged in similar activities for most of the observation period
Group dynamics of humpback dolphins (Sousa chinensis) in the Algoa Bay region, South Africa	Karczmarski, Leszek	group	The term 'group' refers to any aggregation of more than 1 dolphin, including all age classes, within visual range of the survey team. Typically, these animals were in apparent association and engaged in similar activities for most of the observation period. Each time a group was observed, it was recorded as a 'sighting'. The term 'sighting', however, has a wider meaning and includes solitary anim…	sampling			vr	within visual range of the survey team									tm	more than 1 dolphin
Spinner dolphins in a remote Hawaiian atoll: Social grouping and population structure	Karczmarski, Leszek; Würsig, Bernd; Gailey, Glenn; Larson, Keith W.; Vanderlip, Cynthia	group	A "group" is understood here as a spatial aggregation of animals that are involved in similar (often the same) activities and interact with one another over timescales sufficiently short that there are few (or no) changes in group membership. This is consistent with other studies on group-living mammals (reviewed in Whitehead and Dufault, 1999) and represents a similar meaning to the primatologis…	sampling					sim	involved in similar (often the same) activities	in	interact with one another			nc	over timescales sufficiently short that there are few (or no) changes in group membership
A comparison of survey and focal follow methods for estimating individual activity budgets of cetaceans	Karniski, Caitlin; Patterson, Eric M.; Krzyszczyk, Ewa; Foroughirad, Vivienne; Stanton, Margaret A.; Mann, Janet	group	Once the research vessel was close enough for observers to identify individuals, a survey was initiated on all individuals in the group based on a 10 m "chain rule" (Smolker et al. 1992).	sampling	cr10m	based on a 10 m "chain rule"
Killer whales (Orcinus orca) at Marion Island, Southern Ocean	Keith, M.; Bester, M. N.; Bartlett, P. A.; Baker, D.	group	All individuals sighted within a time frame of approximately 10 minutes were assumed to belong to a group.	sampling											tl10m	within a time frame of approximately 10 minutes
Individual and group behavioural reactions of small delphinids to remote biopsy sampling	Kiszka, J. J.; Simon-Bouhet, B.; Charlier, F.; Pusineri, C.; Ridoux, V.	group	The focal group was defined as a group of dolphins engaged in the same activity and travelling in the same direction (Shane 1990). Group size was defined prior to biopsy sampling as the number of animals at the surface within five body lengths of each other (Smolker et al. 1992).	sampling	cr5b	within five body lengths of each other			sam	engaged in the same activity			sam	travelling in the same direction
Structure of a toothed cetacean community around a tropical island (Mayotte, Mozambique channel)	Kiszka, J.; Ersts, P. J.; Ridoux, V.	group	For small aggregations of cetaceans, group size was defined as the number of animals at the surface within five body lengths of each other (Smolker et al. 1992).	sampling	cr5b	within five body lengths of each other
What drives island-associated tropical dolphins to form mixed-species associations in the southwest Indian Ocean?	Kiszka, Jeremy; Perrin, William F.; Pusineri, Claire; Ridoux, Vincent	group	Group size was defined as the number of animals at the surface within 5 body lengths of each other (Smolker et al. 1992).	sampling	cr5b	within 5 body lengths of each other
Characterizing the socially transmitted foraging tactic "sponging" by bottlenose dolphins (Tursiops sp.) in the western gulf of Shark Bay, Western Australia	Kopps, Anna M.; Krützen, Michael; Allen, Simon J.; Bacher, Kathrin; Sherwin, William B.	group	One or more dolphins were considered a group as defined by the 10 m chain-rule (Smolker et al. 1992).	sampling	cr10m	10 m chain-rule
Influence of environmental, social and behavioural variables on the whistling of the common bottlenose dolphin (Tursiops truncatus)	La Manna, Gabriella; Rako-Gòspic, Nikolina; Manghi, Michele; Ceccherelli, Giulia	group	A group was defined as all individuals within visual range that were in apparent association, either by being close to each other, engaged in the same activity or moving in the same direction (Shane 1990).	sampling	csp	by being close to each other	vr	within visual range	sam	engaged in the same activity			sam	moving in the same direction
Whistle variation in Mediterranean common bottlenose dolphin: The role of geographical, anthropogenic, social, and behavioral factors	La Manna, Gabriella; Rako-Gospić, Nikolina; Sarí , Gianluca; Gatti, Federica; Bonizzoni, Silvia; Ceccherelli, Giulia	group	A dolphin sighting was defined as an observation of one dolphin or a group of dolphins (defined as all individuals within visual range that were in apparent association, engaged in the same activity or moving in the same direction; Shane, 1990).	sampling			vr	all individuals within visual range	sam	engaged in the same activity			sam	moving in the same direction			tm	A dolphin sighting was defined as an observation of one dolphin or a group of dolphins (defined as... [implies more than 1]
Distribution and abundance of common bottlenose dolphin (Tursiops truncatus) over the French Mediterranean continental shelf	Labach, Hélène; Azzinari, Caroline; Barbier, Maxime; Cesarini, Cathy; Daniel, Boris; David, Léa; Dhermain, Frank; Di-Méglio, Nathalie; Guichard, Benjamin; Jourdan, Julie; Lauret, Valentin; Robert, Nicolas; Roul, Marine; Tomasi, Nicolas; Gimenez, Olivier	group	We defined a group as all dolphins seen with naked eye during the sighting.	sampling			vr	seen with naked eye
Response of travelling bottlenose dolphins (Tursiops aduncus) to experimental approaches by a powerboat in Jervis Bay, New South Wales, Australia	Lemon, Michelle; Lynch, Tim P.; Cato, Douglas H.; Harcourt, Robert G.	group	We defined a group as any dolphin in association with another within a 100 m radius, moving in the same direction and often engaged in the same activity (Shane et al., 1986).	sampling	cr100m	within a 100 m radius			sam	often engaged in the same activity			sam	moving in the same direction
Highly dynamic fission-fusion species can exhibit leadership when traveling	Lewis, Jennifer S.; Wartzok, Douglas; Heithaus, Michael R.	group	We defined different groups (varying in composition from one another) to be our sampling units, and refer to these as "group samples". Groups were defined as all animals within approximately 100 m that likely were interacting, (i.e., traveling in the same direction, socializing, and maintaining proximity when foraging) (Shane 1990).	sampling	fp100m	within approximately 100 m					in	likely were interacting	samtr	traveling in the same direction
Could Relatedness Help Explain Why Individuals Lead in Bottlenose Dolphin Groups?	Lewis, Jennifer S.; Wartzok, Douglas; Heithaus, Michael; Krützen, Michael	group	Groups were defined as all approximately 100 m of one another that were likely interacting (i.e., traveling, foraging and socializing together).	sampling	cr100m	100 m of one another					in	likely interacting
Determining spatial use of the world's second largest humpback dolphin population: Implications for place-based conservation and management	Liu, Mingming; Bejder, Lars; Lin, Mingli; Zhang, Peijun; Dong, Lijun; Li, Songhai	group	The term 'dolphin group' was defined as a spatial aggregation of dolphins with relatively close spatial contact (i.e. each member within 500 m of any other member), which were involved in apparent association and engaged in similar behavioural activities for most of the observation period (Li et al., 2016).	sampling	cr500m	with relatively close spatial contact (i.e. each member within 500 m of any other member)			sim	engaged in similar behavioural activities for most of the observation period
Intra-Population Variability in Group Size of Indo-Pacific Humpback Dolphins (Sousa chinensis)	Liu, Mingming; Lin, Mingli; Lusseau, David; Li, Songhai	group	In this study, we used the term "group" to define one or more dolphins observed with spatial co-occurrence (each member within 200 m of any other members) or social associations (all individuals within a unit in a similar behavioral state) (Wang et al., 2016; Liu et al., 2020b, 2021).	sampling	cr200m	each member within 200 m of any other members			sim	similar behavioral state							an	one or more dolphins
Group Size of Indo-Pacific Humpback Dolphins (Sousa chinensis): An Examination of Methodological and Biogeographical Variances	Liu, Mingming; Lin, Mingli; Tang, Xiaoming; Dong, Lijun; Zhang, Peijun; Lusseau, David; Li, Songhai	group	In this study, the term "group" was referred to any aggregation of humpback dolphins (including solitary individual) in the observers' effective field of view, generally either socially (i.e., engaged in similar behaviors) or spatially associated (e.g., within 200 m of each other; Karczmarski, 1999; Jefferson, 2000).	sampling	cr200m	within 200 m of each other	vr	in the observers' effective field of view	sim	engaged in similar behaviors							an	including solitary individual
A missing piece from a bigger puzzle: Declining occurrence of a transient group of bottlenose dolphins off Southeastern Brazil	Lodi, Liliane; Cantor, Maurício; Daura-Jorge, Fábio G.; Monteiro-Neto, Cassiano	group	A group was defined as all dolphins observed in the sheltered inner area of the archipelago.	sampling	geo	in the sheltered inner area of the archipelago
Rough-toothed dolphins (Cetartiodactyla: Delphinidae) habitat use in coastal urban waters of the South-western Atlantic	Lodi, Liliane; Maricato, Guilherme	group	For the purpose of this study, immatures included neonates, calves and juveniles, and group refers to all dolphins sampled in a single encounter, thus defined as a spatial aggregation that appears to be involved in a similar activity (e.g. foraging, socializing, resting or travelling, Shane et al., 1986).	sampling					sim	appears to be involved in a similar activity (e.g. foraging, socializing, resting or travelling
Behavioural responses of argentine coastal dusky dolphins (Lagenorhynchus obscurus) to a biopsy pole system	Loizaga De Castro, R.; Hoelzel, A. R.; Crespo, E. A.	group	A group was defined as any collection of individuals located in close proximity (< 10 m) from one another (Smolker et al. 1992).	sampling	cr10m	in close proximity (< 10 m) from one another
A trial of acoustic harassment device efficacy on free-ranging bottlenose dolphins in Sardinia, Italy	López, Bruno Díaz; Mariño, Fernando	group	During this study, the term group was distinguished as either a solitary animal or any aggregation of dolphins in the visual area, usually involved in the same activity, following Díaz López (2006b).	sampling			vr	dolphins in the visual area	sam	usually involved in the same activity							an	a solitary animal or any aggregation of dolphins
Social Structure and Abundance of Coastal Bottlenose Dolphins, Tursiops truncatus, in the Normano-Breton Gulf, English Channel	Louis, Marie; Gally, François; Barbraud, Christophe; Béesau, Julie; Tixier, Paul; Simon-Bouhet, Benoit; Rest, Kevin Le; Guinet, Christophe	group	A "group" was defined as all dolphins within an area of 100 m radius involved in similar behavioral activities (Wells et al. 1987).	sampling	fp100m	within an area of 100 m radius			sim	involved in similar behavioral activities
A robust baseline for bottlenose dolphin abundance in coastal Moreton Bay: A large carnivore living in a region of escalating anthropogenic impacts	Lukoschek, Vimoksalehi; Chilvers, B. Louise	group	Attempts were made to photograph the dorsal fins of all animals in each group (group membership was based on the 10 m 'chain-rule' of Smolker et al. (1992)) and approximately three frames of film were taken for each individual in the group (excluding calves).	sampling	cr10m	10 m 'chain-rule'
Group composition influences on behavioral sequence patterns of the Guiana dolphin Sotalia guianensis	Lunardi, Diana G.; Ferreira, Renata G.	group	Social conditions were defined as solitary, and homogeneous (only adults) or heterogeneous (adults and juveniles; adults and calves; and adults, juveniles, and calves) groups, swimming in a radius of approximately 20 m from each other.	sampling	cr20m	in a radius of approximately 20 m from each other
Fission-fusion dynamics of Guiana dolphin (Sotalia guianensis) groups at Pipa Bay, Rio Grande do Norte, Brazil	Lunardi, Diana G.; Ferreira, Renata G.	group	We considered "a focal group" to be a number of dolphins observed in apparent association, moving in the same direction and often, but not always, engaged in the same behavior (Shane 1990), in a maximum radius of 20 m from each other.	sampling	cr20m	in a maximum radius of 20 m from each other			sam	often, but not always, engaged in the same behavior			sam	moving in the same direction
Dusky dolphin movement patterns: Short-term effects of tourism	Lundquist, D.; Gemmell, N. J.; Würsig, B.; Markowitz, T.	group	Dolphin groups were defined using the 10 m chain rule developed by Smolker et al. (1992). Any two dolphins within 10 m of each other were considered part of the same group. This chain was then built to include members spread out over a large area, as long as each individual was within 10 m of another.	sampling	cr10m	10 m chain rule... Any two dolphins within 10 m of each other were considered part of the same group
Behavioural responses of dusky dolphin groups (Lagenorhynchus obscurus) to tour vessels off Kaikoura, New Zealand	Lundquist, David; Gemmell, Neil J.; Würsig, Bernd	group	Dolphin groups were defined using a 10 m chain rule [43]. Any two dolphins within 10 m of each other were considered part of the same group. This chain was then built to include members spread out over a large area, as long as each individual was within 10 m of another.	sampling	cr10m	10 m chain rule
Why are male social relationships complex in the doubtful sound bottlenose dolphin population?	Lusseau, David	school	A school was defined as a number of dolphins that operated in a coordinated fashion.	sampling					coo	operated in a coordinated fashion
Vessel traffic disrupts the foraging behavior of southern resident killer whales Orcinus orca	Lusseau, David; Bain, David E.; Williams, Rob; Smith, Jodi C.	group	A scanned group was defined as animals within 10 body lengths of one another at the time of a scan-sample observation, using a chain rule (Connor et al. 2000).	sampling	cr10b	within 10 body lengths of one another
The bottlenose dolphin community of doubtful sound features a large proportion of long-lasting associations: Can geographic isolation explain this unique trait?	Lusseau, David; Schneider, Karsten; Boisseau, Oliver J.; Haase, Patti; Slooten, Elisabeth; Dawson, Steve M.	school	A school was defined as an aggregation of dolphins that operated in a coordinated fashion.	sampling					coo	operated in a coordinated fashion
Quantifying the influence of sociality on population structure in bottlenose dolphins	Lusseau, David; Wilson, Ben; Hammond, Philip S.; Grellier, Kate; Durban, John W.; Parsons, Kim M.; Barton, Tim R.; Thompson, Paul M.	school	A school was defined as individuals within 100 m of one another behaving in a co-ordinated fashion (Wells, Scott & Irvine 1987).	sampling	cr100m	within 100 m of one another			coo	behaving in a co-ordinated fashion
Homophily around specialized foraging underlies dolphin social preferences	Machado, A. M.S.; Cantor, M.; Costa, A. P.B.; Righetti, B. P.H.; Bezamat, C.; Valle-Pereira, J. V.S.; Simões-Lopes, P. C.; Castilho, P. V.; Daura-Jorge, F. G.	group	Upon encountering a group of dolphins - i.e. all individuals in close proximity to each other (within approx. 50 m radius) engaged in the same behavioural state [20] - we attempted to photograph all individuals and recorded the time, location, group size and behavioural state.	sampling	cr50m	in close proximity to each other (within approx. 50 m radius)			sam	engaged in the same behavioural state
Factors influencing the behaviour of Irrawaddy dolphins Orcaella brevirostris (Owen in Gray, 1866) in Brunei Bay, Malaysia	Mahmud, Anisul Islam; Jaaman, Saifullah Arifin; Muda, Azmi Marzuki; Muhamad, Hairul Masrini; Zhang, Xuelei; Scapini, Felicita	group	Parra (2005) defined a dolphin school as a group of individuals with relatively close spatial cohesion (i.e. the distance between individuals did not exceed 100 m). [Note: although "school" is used here, "group" is the term used in the paper, not "school"]	sampling	cr100m	the distance between individuals did not exceed 100 m
Population estimation, Dstribution, and habitat preference of Irrawaddy dolphins Orcaella brevirostris (Owen in Gray, 1866) in the Brunei Bay, Malaysian waters	Mahmud, Anisul Islam; Jaaman, Saifullah Arifin; Muda, Azmi Marzuki; Muhamad, Hairul Masrini; Zhang, Xuelei; Scapini, Felicita	group	Parra (2005) defined a school of dolphins as the case where a group of dolphins have relatively close spatial cohesion (i.e. the distance between individuals did not exceed 100 m). [Note: although "school" is used here, "group" is the term used in the paper, not "school"]	sampling		the distance between individuals did not exceed 100 m
Behavioral sampling methods for cetaceans: A review and critique	Mann, Janet	group	When I refer to "group," both for group size and group membership, this concerns the number of animals close enough together to be potentially confused with each other.	sampling
Female reproductive success in bottlenose dolphins (Tursiops sp.): Life history, habitat, provisioning, and group-size effects	Mann, Janet; Connor, Richard C.; Barre, Lynne M.; Heithaus, Michael R.	group	When a dolphin was sighted, we recorded identity of animals in the group using a 10-m chain rule (Smolker et al., 1992).	sampling	cr10m	10-m chain rule
Guiana dolphins, Sotalia guianensis (Cetacea: Delphinidae), in the Paranaguá Estuarine Complex: Insights on the use of area based on the photo-identification technique	Marcos, Marcos C.; Júlia, Júlia E.; dos S. Pacífico, Eduardo; da Silva, Ednilson	group	A group of Guiana dolphins was defined as any aggregation of two or more individuals, including female-calf pairs, observed in close proximity to each other within a radius of approximately 50 m.	sampling	cr50m	in close proximity to each other within a radius of approximately 50 m											tm	two or more individuals
Behavioral responses of Sotalia guianensis (Cetartiodactyla, Delphinidae) to boat approaches in Northeast Brazil	Marega-Imamura, Marcela; de Carvalho, Gustavo Henrique; Le Pendu, Yvonnick; da Silva, Patricia Sousa; Schiavetti, Alexandre	group	A group was defined as a set individuals swimming in an apparent association, close to each other, up to three body lengths apart (Queiroz & Ferreira, 2008), in the same direction, and often engaged in the same activity (Shane, 1990).	sampling	cr3b	close to each other, up to three body lengths apart			sam	often engaged in the same activity			sam	in the same direction
Dusky dolphin foraging habitat: Overlap with aquaculture in New Zealand	Markowitz, Tim M.; Harlin, April D.; Würsig, Bernd; Mcfadden, Cynthia J.	group	A dolphin group was defined as all individuals within 10 m of at least one other individual at a given time, i.e. the "10 m chain rule" (Smolker et al., 1992).	sampling	cr10m	10 m chain rule
To buzz or burst-pulse? The functional role of Heaviside's dolphin, Cephalorhynchus heavisidii, rapidly pulsed signals	Martin, Morgan J.; Elwen, Simon H.; Kassanjee, Reshma; Gridley, Tess	group	Throughout data collection, a group was defined as two or more dolphins in close association and generally carrying out the same activity.	sampling					sam	generally carrying out the same activity							tm	two or more dolphins
Distribution and home range of bottlenose dolphins (Tursiops truncatus) off Veracruz, Mexico	Martínez-Serrano, I.; Serrano, A.; Heckel, G.; Schramm, Y.	group	A group was defined as the number of dolphins sighted within a 100 m radius from the boat and each other, usually moving in the same direction, and engaged in similar behavior (Lusseau et al. 2006).	sampling	cr100m; fp100m	within a 100 m radius from the boat and each other			sim	engaged in similar behavior			sam	usually moving in the same direction
Structure and abundance of bottlenose dolphins (Tursiops truncatus) in coastal Setúbal Bay, Portugal	Martinho, Francisco; Pereira, Andreia; Brito, Cristina; Gaspar, Raquel; Carvalho, Iníªs	group	A group was defined as any number of animals observed in apparent association, moving in the same direction, and engaging in the same activity (Shane 1990).	sampling					sam	engaging in the same activity			sam	moving in the same direction			an	any number of animals
Common dolphins form unexpected strong social bonds: insights into social plasticity of delphinids	Mason, Suzanne; Salgado Kent, Chandra; Bilgmann, Kerstin	group	Individuals were considered associated when in the same group, that is they were within 10 m of each other, displaying coordinated movement in the same direction and engaged in the same behavioral state (Shane, 1990; Smolker et al., 1992; Whitehead & Dufault, 1999).	sampling	cr10m	within 10 m of each other			sam	engaged in the same behavioral state			sam	displaying coordinated movement in the same direction
Association patterns and inferred genealogies of resident killer whales, Orcinus orca, in Prince William Sound, Alaska	Matkin, Craig O.; Ellis, Graeme; Olesiuk, Peter; Saulitis, Eva	pod	Bigg et al. (1990) defined a pod as a group of individuals that traveled together at least 50% of the time. All the resident pods described in Prince William Sound fit that definition. Pod membership is also supported by podspecific vocal dialects in both areas (Bigg et al., 1990; Ford, 1991; Ford1).	social
Patterns of social affiliation and group composition for bottlenose dolphins (Tursiops truncatus) in San Luis Pass, Texas	Maze-Foley, Katherine; Würsig, Bernd	group	Dolphin groups were defined using the definition of "parties" by Smolker et al. (1992) as dolphins with relatively close-knit spatial cohesion, with each member within 10 m of any other member (10-m "chain" rule).	sampling	cr10m	within 10 m of any other member (10-m "chain" rule)
Common Bottlenose Dolphin, Tursiops truncatus, Seasonal Habitat Use and Associations with Habitat Characteristics in Roanoke Sound, North Carolina	McBride-Kebert, Shauna; Taylor, Jessica S.; Wilkinson, Krystan A.; Lyn, Heidi; Moore, Frank R.; Sacco, Donald F.; Kar, Bandana; Kuczaj, Stan A.	group	Dolphins within 10 m of each other engaging in similar activities were considered to be part of the same group (adapted from Smolker, Richards, Connor, & Pepper, 1992).	sampling	cr10m	within 10 m of each other			sim	engaging in similar activities
Synchrony, leadership, and association in male Indo-pacific bottlenose dolphins (Tursiops aduncus)	McCue, Laura M.; Cioffi, William R.; Heithaus, Michael R.; Barrè, Lynne; Connor, Richard C.	group	Individuals were identified by their distinct dorsal fin shapes and scars, and group membership was based on the 10-meter chain rule (Smolker et al., 1992).	sampling	cr10m	10-meter chain rule
Severe Karenia brevis red tides influence juvenile bottlenose dolphin (Tursiops truncatus) behavior in Sarasota Bay, Florida	McHugh, Katherine A.; Allen, Jason B.; Barleycorn, Aaron A.; Wells, Randall S.	group	Groups were defined operationally as all animals sighted at one time moving in the same general direction, engaged in similar activities, or interacting with each other within a radius of approximately 100 m.	sampling	fp100m	within a radius of approximately 100 m			sim	engaged in similar activities	in	interacting with each other	sam	moving in the same general direction
Natal philopatry, ranging behavior, and habitat selection of juvenile bottlenose dolphins in Sarasota Bay, Florida	McHugh, Katherine A.; Allen, Jason B.; Barleycorn, Aaron A.; Wells, Randall S.	group	Groups were defined operationally as all animals sighted together moving in the same general direction, engaged in similar activities, or interacting with each other within a radius of approximately 100 m, and changes in group membership were recorded as they occurred.	sampling	cr100m	interacting with each other within a radius of approximately 100 m			sim	engaged in similar activities	in	interacting with each other	sam	moving in the same general direction
Site fidelity and association patterns of a rare species: Pygmy killer whales (Feresa attenuata) in the main Hawaiian Islands	McSweeney, Daniel J.; Baird, Robin W.; Mahaffy, Sabre D.; Webster, Daniel L.; Schorr, Gregory S.	group	Groups were defined as all individuals visible to the observers; in practice, there were no days with more than one sighting of a group of pygmy killer whales.	sampling			vr	all individuals visible to the observers
Social structure of Lahille's bottlenose dolphin Tursiops truncatus gephyreus (Cetacea: Delphinidae) off the Uruguayan marine coast	Menchaca, Carolina; Laporta, Paula; Tassino, Bettina	group	A group of dolphins was defined as any aggregation of dolphins in close spatial cohesion (within an area of 100-m radius), engaged in the same activity or behavior (modified from Wells et al. 1987; Shane 1999; Karczmarski 1999).	sampling	fp100m	within an area of 100-m radius			sam	engaged in the same activity or behavior
Abundance and demographic parameters of bottlenose dolphins in a highly affected coastal ecosystem	Methion, Séverine; Díaz López, Bruno	group	A group of dolphins was defined as either a solitary dolphin or any aggregation of bottlenose dolphins with close spatial cohesion, with interactions between individuals and participating in the same behavioural activities.	sampling	csp	close spatial cohesion			sam	participating in the same behavioural activities	in	with interactions between individuals					an	a solitary dolphin or any aggregation of bottlenose dolphins
Natural and anthropogenic drivers of foraging behaviour in bottlenose dolphins: Influence of shellfish aquaculture	Methion, Séverine; Díaz López, Bruno	group	A group of bottlenose dolphins was defined as one or more individuals observed within a 100 m radius, and if more than one, interacting with each other and engaging in the same behavioural activity (Methion & Díaz López, 2018).	sampling	fp100m	individuals observed within a 100 m radius			sam	if more than one, ... engaging in the same behavioural activity	in	if more than one, interacting with each other					an	one or more individuals
Individual foraging variation drives social organization in bottlenose dolphins	Methion, Séverine; Díaz López, Bruno	group	A group of bottlenose dolphin was defined as one or more individuals observed within a 100 m radius, interacting with each other, and engaging in the same behavioral activity (Methion and Díaz López 2019a).	sampling	fp100m	individuals observed within a 100 m radius			sam	engaging in the same behavioral activity	in	interacting with each other					an	one or more individuals
Immediate response of Atlantic bottlenose dolphins to high-speed personal watercraft in the Mississippi Sound	Miller, Lance J.; Solangi, Moby; Kuczaj, Stan A.	group	A group was defined as any dolphins within 100 m of one another exhibiting similar behaviour.	sampling	cr100m	within 100 m of one another			sim	exhibiting similar behaviour
Photo-Identification of Common Bottlenose Dolphins (Tursiops truncatus) in Montenegrin Waters	Miočić-Stošić, Jure; Holcer, Draško; Đurović, Mirko; Pleslić, Grgur; Ikica, Zdravko; Vuković, Vladan	group	Animals were considered to be a part of a group provided they were visibly interacting with each other, moving in the same direction and exhibiting similar behaviour to other individuals in their vicinity.	sampling					sim	exhibiting similar behaviour	in	visibly interacting with each other	sam	moving in the same direction
Abundance estimation, group dynamics, and residence patterns of Indian Ocean humpback dolphin (Sousa plumbea) in the Dayer-Nakhiloo Marine National Park, Northern Persian Gulf, Iran	Mohsenian, Nazanin; Methion, Séverine; Moshiri, Hamed; Hassan, Shadi Karbalaei; Afkhami, Shaghayegh; Tollab, Mohammad Amin; Sadeh, Mahmod; Braulik, Gill T.; López, Bruno Dí­az	group	A group of humpback dolphins was defined as one or more dolphins observed in a 200m area.	sampling	fp200m	in a 200m area											an	one or more dolphins
Habitat use of common dolphin (Delphinus sp.) in the Mochima National Park, Sucre, Venezuela	Molerolizarraga, Alimar; Barreto, Guillermo R.; Cobarrubiarusso, Sergio	group	A group was defined as an ensemble of animals closely engaged in the same activity and moving in the same direction (Garaffo et al., 2007).	sampling					sam	engaged in the same activity			sam	moving in the same direction
Group characteristics, site fidelity and seasonal abundance of bottlenose dolphins Tursiops aduncus in Jervis Bay and Port Stephens, south-eastern Australia	Möller, L. M.; Allen, S. J.; Harcourt, R. G.	group	A group was defined as all dolphins sighted within a 100 m radius and that appeared to be coordinating their activities (it can be represented by a single animal) (Irvine et al. 1981).	sampling	fp100m	within a 100 m radius			coo	appeared to be coordinating their activities							an	it can be represented by a single animal
Social dynamics and activity patterns of bottlenose dolphins, Tursiops truncatus, in Jervis bay, Southeastern Australia	Möller, L. M.; Harcourt, R. G.	group	Groups were defined as animals sighted within an area of approximately 100 m radius (Irvine et al. 1981 ).	sampling	fp100m	within an area of approximately 100 m radius
Association patterns and kinship in female Indo-Pacific bottlenose dolphins (Tursiops aduncus) of southeastern Australia	Möller, Luciana M.; Beheregaray, Luciano B.; Allen, Simon J.; Harcourt, Robert G.	group	Dolphins were defined as part of the same group if within a 100-m radius (Irvine et al. 1981) and, if the animals were traveling, they were heading in the same direction (Shane 1990).	sampling	fp100m	within a 100-m radius							samtr	if the animals were traveling, they were heading in the same direction
Influence of artisanal fisheries on the behaviour and social structure of Tursiops truncatus in the South-western Gulf of Mexico	Morales-Rincon, Nataly; Morteo, Eduardo; Delfín-Alfonso, Christian Alejandro	group	Our definition of a group followed the chain rule, in which dolphins were considered associated if they remained within two body lengths from each other, usually but not always moving in the same direction and engaged in similar behaviour (Shane, 1990; García Vital, 2012).	sampling	cr2b	they remained within two body lengths from each other			sim	engaged in similar behaviour			sam	usually but not always moving in the same direction
Identifying foraging hotspots of bottlenose dolphins in a highly dynamic system: A method to enhance conservation in estuaries	Moreno, Paula; Mathews, Michael	group	A group was defined as all dolphins within 100 m of their nearest neighbor either moving together, performing similar activities, or interacting (adapted from Wells et al., 1987).	sampling	cr100m	within 100 m of their nearest neighbor			sim	performing similar activities	in	interacting	coo	moving together
Distribution, movements and group size of the bottlenose dolphin (Tursiops truncatus) to the south of San Quintín Bay, Baja California, Mexico	Morteo, E.; Heckel, G.; Defran, R. H.; Schramm, Y.	group	Prior to the acquisition of photographs, dolphin behavior was recorded by ad libitum sampling (Altman, 1974); for this purpose, a group was defined as the maximum number of closely associated dolphins, exhibiting the same behavior pattern.	sampling					sam	exhibiting the same behavior pattern
Behaviour and ecology of common dolphins (Delphinus delphis) and the impact of tourism in Mercury Bay, North Island, New Zealand	Neumann, Dirk R.; Orams, Mark B.	group	A group was defined as an aggregation of all the dolphins within visual range (naked eye, 2 metres above sea surface), as long as they were simultaneously moving in the same direction when traveling.	sampling			vr	within visual range (naked eye, 2 metres above sea surface)					samtr	moving in the same direction when traveling
Seasonal movements and foraging behaviour of northern resident killer whales (Orcinus orca) in relation to the inshore distribution of salmon (Oncorhynchus spp.) in British Columbia	Nichol, L. M.; Shackleton, D. M.	pod	Each pod is a social grouping of related individuals. There is no permanent exchange of individuals among pods and, in this sense, pod membership is stable over time; however, pods often split into subpods. Typically each pod consists of 1 - 3 subpods, and as with pods, there is no exchange of individuals among subpods (Bigg et al. 1990).	social
Observations of interactions between Hector's dolphins (Cephalorhynchus hectori), boats and people at Akaroa Harbour, New Zealand	Nichols, C.; Stone, G.; Hutt, A.; Brown, J.; Yoshinaga, A.	group	A dolphin group was defined as made up of one or more individuals exhibiting the same general behaviour, traveling the same general direction unless milling, and within approximately 10 body lengths of each other.	sampling	cr10b	within approximately 10 body lengths of each other			sam	exhibiting the same general behaviour			samtr	traveling the same general direction unless milling			an	one or more individuals
Observations of interactions between Hector's dolphins (Cephalorhynchus hectori), boats and people at Akaroa Harbour, New Zealand	Nichols, Cynthia; Stone, Gregory; Hutt, Alistair; Brown, Jennifer; Yoshinaga, Austen	group	A dolphin group was defined as made up of one or more individuals exhibiting the same general behaviour, traveling the same general direction unless milling, and within approximately 10 body lengths of each other.	sampling	cr10b	within approximately 10 body lengths of each other			sam	same general behaviour			sam	traveling the same general direction unless milling			an	one or more individuals
Social, spatial and isotopic niche partitioning identify an estuarine community of bottlenose dolphins as a discrete management unit	Nicholson, Krista; Loneragan, Neil; Finn, Hugh; Bejder, Lars	group	Group membership was defined by a '10-m chain rule' where individuals within 10 m of each other were considered part of the same group (Smolker et al., 1992).	sampling	cr10m	'10-m chain rule'
Patterns of association among female Indo-Pacific bottlenose dolphins (Tursiops aduncus) in a population forming large groups	Nishita, Miki; Shirakihara, Mikia; Amano, Masao	group	A group refers to a spatial aggregation of animals that are involved in similar activities.	sampling					sim	involved in similar activities
Alliance-specific habitat selection by male Indo-Pacific bottlenose dolphins in Shark Bay, Western Australia	O'Brien, O.; Allen, S. J.; Krützen, M.; Connor, R. C.	group	A group of dolphins was defined as all dolphins that were within 10 m of another dolphin (10 m chain rule; Smolker et al., 1992).	sampling	cr10m	within 10 m of another dolphin (10 m chain rule
Coordinated feeding behavior of the Guiana dolphin, Sotalia guianensis (Cetacea: Delphinidae), in southeastern Brazil: A comparison between populations	Oliveira, Elaine C.da S.; Tardin, Rodrigo H.; Poletto, Fabiana R.; Simão, Sheila M.	group	The following definitions are used in this study: 1) Group: characterized by individuals within 10 m of each other (Smolker et al. 1992) and engaged in the same activity or moving in the same direction (Shane 1990);	sampling	cr10m	within 10 m of each other			sam	engaged in the same activity			sam	moving in the same direction
Seasonal and pod-specific differences in core use areas by resident killer whales in the Northern Gulf of Alaska	Olsen, Daniel W.; Matkin, Craig O.; Andrews, Russel D.; Atkinson, Shannon	pod	Killer whale pods are defined as social units consisting of related matrilines that are together during more than 50% of sightings, and are believed to have common lineage (Bigg et al., 1990).	social
Social behavior increases in multipod aggregations of southern Alaska resident killer whales (Orcinus orca)	Olsen, Daniel W.; Matkin, Craig O.; Mueter, Franz J.; Atkinson, Shannon	pod	Pods are defined as groups of matrilines that are photographed together in more than 50% of encounters (Bigg et al., 1990) and have similar repertoires of calls (Ford, 1989). [Matrilines are defined as stable groups whose members are direct descendants of a mother or grandmother.]	social
Social behavior increases in multipod aggregations of southern Alaska resident killer whales (Orcinus orca)	Olsen, Daniel W.; Matkin, Craig O.; Mueter, Franz J.; Atkinson, Shannon	group	We used a group follow protocol (Altmann, 1974), and groups (aggregations) were defined as all individuals within visual range of the research vessel.	sampling			vr	within visual range of the research vessel
Long-term assessment of spatio-temporal association patterns of dusky dolphins (Lagenorhynchus obscurus) off Kaikoura, New Zealand	Orbach, Dara N.; Pearson, Heidi C.; Beier-Engelhaupt, Amy; Deutsch, Sierra; Srinivasan, Mridula; Weir, Jody S.; Yin, Suzanne; Würsig, Bernd	group	Groups were defined as dolphins within 10 m of another group member (Smolker et al., 1992).	sampling	cr10m	within 10 m of another group member
Distribution, group characteristics and movements of the critically endangered Maui's dolphin Cephalorhynchus hectori maui	Oremus, Marc; Hamner, Rebecca M.; Stanley, Martin; Brown, Phillip; Scott Baker, C.; Constantine, Rochelle	group	A group was defined here as a spatial aggregation of dolphins that appear to be involved in a similar activity (Shane et al. 1986).	sampling					sim	appear to be involved in a similar activity
Behavioural evidence for social units in long-finned pilot whales	Ottensmeyer, C. Andrea; Whitehead, Hal	group	All pilot whales photographed during the same encounter were considered to be members of the same group. "Group" will be used throughout to mean individuals in an encounter.	sampling
Evidence for distinct coastal and offshore communities of bottlenose dolphins in the north east atlantic	Oudejans, Machiel G.; Visser, Fleur; Englund, Anneli; Rogan, Emer; Ingram, Simon N.	group	A group was defined as all dolphins within a 100 m radius of each other, showing coordinated movement patterns and behaviour during the encounter [33].	sampling	cr100m	within a 100 m radius of each other			coo	showing coordinated... behaviour			coo	showing coordinated movement patterns
Context specificity of Atlantic spotted dolphin acoustic signals in the Canary Islands	Papale, Elena; Perez-Gil, Monica; Castrillon, Juliana; Perez-Gil, Enrique; Ruiz, Leire; Servidio, Antonella; Tejedor, Marisa; Giacoma, Cristina; Martín, Vidal	group	In agreement with Shane (1990) and Daura-Jorge et al. (2005), a group was defined as an aggregation of dolphins in apparent association, in which it was possible to directly count the number of individuals and to determine the predominant group activity.	sampling
Grouping and fission-fusion dynamics in Australian snubfin and Indo-Pacific humpback dolphins	Parra, Guido J.; Corkeron, Peter J.; Arnold, Peter	school	A school was defined as dolphins with relatively close spatial cohesion (i.e. each member within 100 m of any other member) that were involved in similar (often the same) behavioural activities (modified from Connor et al. 1998).	sampling	cr100m	with relatively close spatial cohesion (ie each member within 100 m of any other member)			sim	involved in similar (often the same) behavioural activities
Population sizes, site fidelity and residence patterns of Australian snubfin and Indo-Pacific humpback dolphins: Implications for conservation	Parra, Guido J.; Corkeron, Peter J.; Marsh, Helene	school	We defined a school as dolphins with relatively close spatial cohesion (i.e., each member within 100 m of any other member) that were involved in similar (often the same) behavioural activities (modified from Connor et al., 1998).	sampling	cr100m	within 100 m of any other member			sim	involved in similar (often the same) behavioural activities
The social dynamics of southern resident killer whales and conservation implications for this endangered population	Parsons, K. M.; Balcomb, K. C.; Ford, J. K.B.; Durban, J. W.	group	Recognizing that interindividual visual and acoustic proximity provides the opportunity for interaction and the transmission of information among whales, a group was defined simply as all killer whales within sight, showing some degree of coordinated behaviour and within acoustic range (approximately 10 km; Miller 2006).	sampling	ar10k	within acoustic range (approximately 10 km	vr	all killer whales within sight	coo	showing some degree of coordinated behaviour
Influences on dusky dolphin (Lagenorhynchus obscurus) fission-fusion dynamics in Admiralty Bay, New Zealand	Pearson, Heidi C.	party	Parties were defined using a combination of the 10 m chain rule (an individual is part of a party if it is within 10 m of any another individual; Smolker et al. 1992) and coordinated activity (e.g., Mann 1999); viz. parties with members <10 m apart may be engaged in different activities but parties with members spaced >10 m apart must be engaged in the same activity to be considered in the same p…	sampling	cr10m; cr100m	10 m chain rule; any two individuals could be separated by no more than 100 m to be considered in the same party			sam	parties with members <10 m apart may be engaged in different activities but parties with members spaced >10 m apart must be engaged in the same activity to be considered in the same party
Unravelling the function of dolphin leaps using the dusky dolphin (Lagenorhynchus obscurus) as a model species	Pearson, Heidi C.	group	Groups were defined using a combination of the 10-m chain rule (an individual is in a group if it is <10 m of any another individual; Smolker et al., 1992) and coordinated activity (Shane, 1990). Therefore, groups with members <10 m apart may be engaged in different activities, but individuals >10 m apart must be engaged in the same activity to be considered in the same group. Additionally, any t…	sampling	cr10m; cr100m	10-m chain rule; any two individuals had to be <100 m apart			coo	coordinated activity
Assessing foraging tradition in wild bottlenose dolphins (Tursiops truncatus)	Pennino, M. Grazia; Mendoza, Manuel; Pira, Angela; Floris, Antonello; Rotta, Andrea	school	A school was defined as a group of bottlenose dolphins sighted within an approximate 100 m radius (Wells et al., 1987).	sampling	fp100m	within an approximate 100 m radius
Bottlenose dolphin Tursiops truncatus at São Tomé Island (São Tomé and Prí­ncipe) - relative abundance, site fidelity and social structure	Pereira, A.; Martinho, F.; Brito, C.; Carvalho, I.	group	A group was defined as any number of animals observed in apparent association, moving in the same direction and engaging in the same activity (Shane 1990).	sampling					sam	engaging in the same activity			sam	moving in the same direction			an	any number of animals
Monitoring important coastal sites for bottlenose dolphin in Cardigan bay, UK	Pierpoint, Chris; Allan, Liz; Arnold, Holly; Evans, Peter; Perry, Sarah; Wilberforce, Lizzie; Baxter, Janet	school	Schools were defined as animals in close proximity, ten body lengths.	sampling	cr10b	in close proximity, ten body lengths
Whale killers: Prevalence and ecological implications of killer whale predation on humpback whale calves off Western Australia	Pitman, Robert L.; Totterdell, John A.; Fearnbach, Holly; Ballance, Lisa T.; Durban, John W.; Kemps, Hans	group	Individuals were considered to be in the same group if they were sighted within 500 m of one another and were engaged in same behavior, and were classified to age/sex classes following Olesiuk et al. (1990).	sampling	cr500m	within 500 m of one another			sam	engaged in same behavior
Common bottlenose dolphin (Tursiops truncatus) behavior in an active narrow seaport	Piwetz, Sarah	group	Dolphin groups were defined using a combination of the 10 m chain rule (individuals within 10 m of another individual are part of the same group) [48] and coordinated activity [49].	sampling	cr10m	the 10 m chain rule (individuals within 10 m of another individual are part of the same group)			coo	coordinated activity
Effects of Coastal Construction on Indo-Pacific Humpback Dolphin (Sousa chinensis) Behavior and Habitat-Use Off Hong Kong	Piwetz, Sarah; Jefferson, Thomas A.; Würsig, Bernd	group	Dolphins were considered part of a group if they were (1) within 10 m of each other (Smolker et al., 1992), regardless of individual behavior, or (2) within 100 m of each other and engaged in the same behavioral activity state (Mann et al., 2000).	sampling	cr10m; cr100m	within 10 m of each other; within 100 m of each other			sam	engaged in the same behavioral activity state
Assessment on the effectiveness of vessel-approach regulations to protect cetaceans in Australia: A review on behavioral impacts with case study on the threatened Burrunan dolphin (Tursiops australis)	Puszka, Helena; Shimeta, Jeff; Robb, Kate	group	A group was defined as more than one dolphin within 800 m of each other engaging in the same behavioral state and, if travelling, travelling with the same heading.	sampling	cr800m	within 800 m of each other			sam	engaging in the same behavioral state			samtr	if travelling, travelling with the same heading			tm	more than one dolphin
Whistle Rates of Wild Bottlenose Dolphins (Tursiops truncatus): Influences of Group Size and Behavior	Quick, Nicola J.; Janik, Vincent M.	group	For this study, groups were defined as two or more dolphins in which each individual was within 10 m of at least one other member of the group.	sampling	cr10m	within 10 m of at least one other member of the group											tm	two or more dolphins
Spatial Distribution and Abundance of Small Cetaceans in the Pacific Waters of Guatemala	Quintana-Rizzo, Ester; Cabrera, Andrea A.; Ortiz-Wolford, Jenniffer; Dávila, Vanessa	group	A group was defined as all individuals displaying the same general activity within a 100 m distance (Wells et al., 1987), except in the case of groups of hundreds of individuals, which tended to spread over larger distances.	sampling	fp100m	within a 100 m distance			sam	same general activity
Bottlenose dolphins and Antillean manatees respond to small multi-rotor unmanned aerial systems	Ramos, Eric A.; Maloney, Brigid; Magnasco, Marcelo O.; Reiss, Diana	group	Groups were defined as all dolphins <100 m of each other (Shane, 1990).	sampling	cr100m	all dolphins <100 m
A novel mammalian social structure in Indo-Pacific bottlenose dolphins (Tursiops sp.): Complex male alliances in an open social network	Randić, Srdan; Connor, Richard C.; Sherwin, William B.; Krützen, Michael	group	A group was defined as all individuals that were observed together based on a 10 m "chain rule" [16].	sampling	cr10m	10 m "chain rule"
Species identification of morphologically similar tropical dolphins and estimating group size using aerial imagery in coastal waters	Raudino, Holly C.; Cleguer, Christophe; Hamel, Melanie A.; Swaine, Michael; Waples, Kelly A.	group	Dolphins were considered a group when closely spaced (within approximately 100 m of each other) as defined by Parra et al. (2006).	sampling	cr100m	within approximately 100 m of each other
Kinship and association in a highly social apex predator population, killer whales at Marion Island	Reisinger, Ryan R.; Beukes Née Janse Van Rensburg, Charlene; Hoelzel, A. Rus; De Bruyn, P. J.Nico	pod	Matrilines associate dynamically in larger groups ("pods") of 3-49 individuals (mean = 12.3) and sometimes in multi-pod associations (Bigg et al. 1990, Parsons et al. 2009).	social
Kinship and association in a highly social apex predator population, killer whales at Marion Island	Reisinger, Ryan R.; Beukes Née Janse Van Rensburg, Charlene; Hoelzel, A. Rus; De Bruyn, P. J.Nico	group	We considered individuals associated when they were photographically identified in the same group and we defined a group as individuals within visual range of the observer (usually within 300 meters of each other), moving in the same direction in the same behavioural state (foraging, travelling, resting or socializing, eg Ford 1989).	sampling	cr300m	(usually within 300 meters of each other)	vr	within visual range of the observer	sam	in the same behavioural state (foraging, travelling, resting or socializing			sam	moving in the same direction
Habitat use by the Guiana dolphin (Sotalia guianensis) (Cetartiodactyla: Delphinidae) in southeastern Brazil	Ribeiro-Campos, Ana; Pereira, Karina S.; Quintana, Carlos Eduardo P.; Barbosa, Mariana; Dias, Carolina P.; Brião, Juliana A.; dos Santos, Carlos Viní­cius C.; Castro, Caroline; Pedreira, Harison S.; Carvalho, Rafael R.; Santos-Neto, Elitieri; Bittencourt, Lis; Bisi, Tatiana L.; Lailson-Brito, José; Azevedo, Alexandre F.	group	A group was defined as ''individuals in apparent association and usually performing the same activity'', (Azevedo, 2005).	sampling					sam	performing the same activity
Behavioral Patterns of Common Bottlenose Dolphins (Tursiops truncatus truncatus) Within the Galveston-Port Bolivar Ferry Lane	Rivard, Alexandria E.; Gelwick, Frances P.; Zharen, Wyndylyn Von	group	Groups were defined using a 10-m chain rule as per Smolker et al. (1992), wherein we considered all animals within 10 m of another animal part of the same group.	sampling	cr10m	10-m chain rule
Parental care behavior in the Guiana dolphin, Sotalia guianensis (Cetacea: Delphinidae), in Ilha Grande Bay, southeastern Brazil	Rodrigo, H. O.; Espécie, Mariana A.; Lodi, Liliane; Simão, Sheila M.	group	Our definition of a group followed the Smolker et al. (1992) chain rule, in which dolphins separated by a distance of 10 m or less were considered to be members of the same group.	sampling	cr10m	distance of 10 m or less
Modelling distribution of the common bottlenose dolphin, Tursiops truncatus off the southwest coast of Puerto Rico	Rodriguez-Ferrer, Grisel; Cruz-Motta, Juan J.; Schizas, Nikolaos V.; Appeldoorn, Richard S.	group	In this study, group was defined as all dolphins sighted within a 100 m radius of the estimated center that were engaged in similar activities (Wells et al., 1987, Quintana-Rizzo and Wells, 2001, Zolman, 2002). Group of dolphins = was defined as all dolphins sighted within a 100 m radius of the estimated center that were engaged in similar activities.	sampling	fc100m	within a 100 m radius of the estimated center			sim	engaged in similar activities
The social structure of bottlenose dolphins, Tursiops truncatus, in the Bahamas	Rogers, Cindy A.; Brunnick, Barbara J.; Herzing, Denise L.; Baldwin, John D.	group	All dolphins, moving in the same direction and usually involved in the same activity were considered a group (group or pod, Shane 1990).	sampling					sam	usually involved in the same activity			sam	moving in the same direction
Inshore and offshore bottlenose dolphin (Tursiops truncatus) communities distinguished by association patterns near Grand Bahama Island, Bahamas	Rossbach, Kelly A.; Herzing, Denise L.	group	A group was defined as a social unit, somewhat stable over time (Wells et al. 1987).	social
Cetacean sightings near South Georgia islands, South Atlantic Ocean	Rossi-Santos, Marcos R.; Baracho, Claríªncio; Cipolotti, Sérgio; Marcovaldi, Enrico	group	We considered as a group a gathering of individuals of a species that spend time together, interacting with each other in the same behavioral context (Wilson 2000).	sampling					sam	in the same behavioral context	in	interacting with each other
Colour patterns and pigmentation variability on striped dolphin Stenella coeruleoalba in north-western Mediterranean Sea	Rosso, Massimiliano; Moulins, Aurélie; Würtz, Maurizio	group	The focal group was defined according to Shane (1990) as "any group of dolphins observed in apparent association, moving in the same direction and often, but not always, engaged in the same activity". Members of the focal group usually remained within approximately 100 m of each other.	sampling	cr100m	usually remained within approximately 100 m of each other			sam	often, but not always, engaged in the same activity			sam	moving in the same direction
Foraging behaviour and social group dynamics in Puget Sound killer whales	Rus Hoelzel, A.	pod	Long-term associations within social groups (termed pods) are highly consistent in this population.	social
Summer distribution, relative abundance and encounter rates of cetaceans in the Mediterranean waters off southern Italy (western Ionian Sea and southern Tyrrhenian Sea)	Santoro, R.; Sperone, E.; Tringali, M. L.; Pellegrino, G.; Giglio, G.; Tripepi, S.; Arcangeli, A.	group	According to Cañadas et al. (2002), group size was considered to be a group of animals seen at the same time, showing similar behavioral characteristics and < 1000 m from each other.	sampling	cr1000m	< 1000 m from each other			sim	similar behavioral characteristics					sam	at the same time
Social organization of marine tucuxi dolphins, Sotalia guianensis, in the Cananéia estuary of southeastern Brazil	Santos, Marcos César De Oliveira; Rosso, Sergio	group	A group of tucuxi dolphins was defined as any aggregation of 2 or more individuals, including female-calf pairs, observed within an area with a radius of approximately 100 m (sensu Wells et al. 1999).	sampling	fp100m	within an area with a radius of approximately 100 m											tm	2 or more individuals
Spatial and temporal variation in abundance, group size and behaviour of bottlenose dolphins in the Florida coastal Everglades	Sarabia, Robin E.; Heithaus, Michael R.; Kiszka, Jeremy J.	group	A group was defined as all animals in close proximity to one another (<100 m) engaged in similar behaviours (Shane, 1990).	sampling	cr100m	in close proximity to one another (<100 m)			sim	engaged in similar behaviours
Nature-based tourism and the behaviour of bottlenose dolphins Tursiops spp. in Port Phillip Bay, Victoria, Australia	Scarpaci, Carol; Nugegoda, Dayanthi; Corkeron, Peter J.	school	Following Connor et al. (1998), aggregations of animals observed together at one instant in the field are referred to in this study as "schools".	sampling
Distribution of killer whale pods in Prince William Sound, Alaska 1984-1996	Scheel, David; Matkin, Craig O.; Saulitis, Eva	pod	Whales were approached and individually identified through left-side dorsal fin and saddle patch photography (Bigg et al. 1986, Matkin et al. 1994), and were grouped in pods as defined by Bigg et al. (1990) and Matkin et al. (1999a).	social
Site fidelity and movement patterns of short-finned pilot whales within the Canary Islands: Evidence for resident and transient populations	Servidio, Antonella; Pérez-Gil, Enrique; Pérez-Gil, Mónica; Cañadas, Ana; Hammond, Philip S.; Martín, Vidal	group	A 'group' was defined as a spatial aggregation of animals, within 1,000 m of each other, that showed similar behavioural activity and interacted with one another over time- scales sufficiently short that there were few (or no) changes in group membership (Karczmarski, Würsig, Gailey, Larson, & Vanderlip, 2005).	sampling	cr1000m	within 1,000 m of each other			sim	showed similar behavioural activity	in	interacted with one another			nc	over time- scales sufficiently short that there were few (or no) changes in group membership
Behavior and ecology of the bottlenose dolphin at Sanibel Island, Florida	Shane, S	pod	A pod was defined as any group of dolphins observed in apparent association, moving in the same direction and often, but not always, engaged in the same activity.	sampling					sam	often, but not always, engaged in the same activity			sam	moving in the same direction
Residence patterns, group characteristics, and association patterns of bottlenose dolphins near Sanibel Island, Florida	Shane, Shane H.	group	Group size was defined as the maximum number of dolphins, including calves, counted in spatial proximity to one another, moving in the same direction and usually engaged in the same behavior (Shane, 1990a).	sampling	csp	in spatial proximity to one another			sam	usually engaged in the same behavior			sam	moving in the same direction
Failure in the Colonization of a New Area by Indo-Pacific Bottlenose Dolphins (Tursiops aduncus), Japan	Shirakihara, Miki; Nishita, Miki; Amano, Masao; Shirakihara, Kunio; Kasedou, Teruo; Onoue, Toshiyuki	group	A dolphin group was defined as an aggregation that moved in the same direction and was cohesive.	sampling									sam	moved in the same direction
Abundance and seasonal distribution of the Southern North Carolina Estuarine System Stock of common bottlenose dolphins (Tursiops truncatus)	Silva, Dani; Young, Robert F.; Lavin, Alyson; O'Shea, Cristina; Murray, Emily	group	The dolphin group, defined as individuals interacting with one another, moving in the same direction and performing similar behaviours (Urian and Wells, 1996), was approached off-effort.	sampling					sim	performing similar behaviours	in	interacting with one another	sam	moving in the same direction
Abundance of Irrawaddy dolphins (Orcaella brevirostris) and Ganges River dolphins (Platanista gangetica gangetica) estimated using concurrent counts made by independent teams in waterways of the sundarbans mangrove forest in Bangladesh	Smith, Brian D.; Braulik, Gill; Strindberg, Samantha; Ahmed, Benazir; Mansur, Rubaiyat	group	The criterion for defining dolphin groups was the number of animals occupying a channel reach, defined as a relatively homogeneous stretch of channel located between obvious breaks in side slopes or tributary confluences.	sampling	geo	the number of animals occupying a channel reach
Sex Differences in Patterns of Association Among Indian Ocean Bottlenose Dolphins	Smolker, Rachel A.; Richards, Andrew F.; Connor, Richard C.; Pepper, John W.	party	For our purposes, a dolphin party was a group of dolphins with relatively close-knit spatial cohesion. Operationally, a dolphin was considered to be a member of a party if it was within 10 meters of any other member (a 10 meter "chain" rule).	sampling	cr10m	within 10 meters of any other member (a 10 meter "chain" rule)
Behavior of Risso's dolphins (Grampus griseus) in the Southern California bight: An aerial perspective	Smultea, Mari A.; Lomac-MacNair, Kate; Nations, Christopher S.; McDonald, Trent; Würsig, Bernd	group	A group was defined as individuals up to 100 BLs apart within visual range of observers with > 50% of individuals engaged in the same polarized behavior state (after Norris & Schilt, 1988; Baird & Dill, 1996; Lusseau, 2004; Smultea, 2016).	sampling	cr100b	up to 100 BLs apart	vr	within visual range of observers	sam	with > 50% of individuals engaged in the same polarized behavior state
Home range size of adult Indo-Pacific bottlenose dolphins (Tursiops aduncus) in a coastal and estuarine system is habitat and sex-specific	Sprogis, Kate R.; Raudino, Holly C.; Rankin, Robert; Macleod, Colin D.; Bejder, Lars	group	A group was defined as one or more dolphins within 100 m of any other member involved in the same or similar behavioral activity (Smith 2012).	sampling	cr100m	within 100 m of any other member			sam; sim	involved in the same or similar behavioral activity							an	one or more dolphins
When mum's away: A study of mother and calf ego networks during separations in wild bottlenose dolphins (Tursiops sp.)	Stanton, Margaret A.; Gibson, Quincy A.; Mann, Janet	group	Group composition is scanned for every minute during a focal follow and association is conservatively determined using a 10 m chain rule, where one dolphin is in a group with another dolphin if they are separated by 10 m or less (Smolker et al. 1992).	sampling	cr10m	10 m chain rule
Are speed restriction zones an effective management tool for minimising impacts of boats on dolphins in an Australian marine park?	Steckenreuter, Andre; Harcourt, Robert; Möller, Luciana	group	A dolphin group was defined as a set of individuals within a 100 m radius of a central animal and engaged in similar behaviour for periods of minutes to hours [36].	sampling	fi100m	within a 100 m radius of a central animal			sim	engaged in similar behaviour					mh	for periods of minutes to hours
Distance does matter: Close approaches by boats impede feeding and resting behaviour of Indo-Pacific bottlenose dolphins	Steckenreuter, Andre; Harcourt, Robert; Möller, Luciana	group	A dolphin group was defined as a set of individuals within a 100 m radius of a central animal and engaged in similar behavioural states for periods of minutes to hours (Irvine et al. 1981).	sampling	fi100m	within a 100 m radius of a central animal			sim	engaged in similar behavioural states					mh	periods of minutes to hours
How does Australia's largest dolphin-watching industry affect the behaviour of a small and resident population of Indo-Pacific bottlenose dolphins?	Steckenreuter, Andre; Möller, Luciana; Harcourt, Robert	group	A group of dolphins was defined as a set of individuals within a 100 m radius of a central animal and engaging in similar behaviour for periods of minutes to hours (Irvine et al., 1981).	sampling	fi100m	within a 100 m radius of a central animal			sim	engaging in similar behaviour					mh	for periods of minutes to hours
Behavior of free-ranging common dolphins (Delphinus sp.) in the Hauraki Gulf, New Zealand	Stockin, Karen A.; Binedell, Vicky; Wiseman, Nicky; Brunton, Dianne H.; Orams, Mark B.	group	A group was defined as any number of animals observed in association, moving in the same direction and usually engaged in the same activity (Shane 1990). Dolphins within five body lengths of any other dolphin were deemed to be in association (Fertl 1994).	sampling	bl5	within five body lengths of any other dolphin			sam	usually engaged in the same activity			sam	moving in the same direction			an	any number of animals
Family feud: permanent group splitting in a highly philopatric mammal, the killer whale (Orcinus orca)	Stredulinsky, Eva H.; Darimont, Chris T.; Barrett-Lennard, Lance; Ellis, Graeme M.; Ford, John K.B.	pod	Pod. An assemblage of maternal groups that, on average, spend more than 50% of their time together (Bigg et al. 1990).	social
Occurrence, residency patterns and habitat use of the bottlenose dolphin, Tursiops truncatus truncatus, on two marine protected areas in Southeastern Brazil	Tardin, Rodrigo H.; Maciel, Israel S.; Maricato, Guilherme; Simí£o, Sheila M.; Maria, Tatiana F.; Alves, Maria Alice S.	group	We defined a group as individuals 100 m apart from each other displaying the same behavior (Shane 1990).	sampling	cr100m	100 m apart from each other			sam	displaying the same behavior
Distribution of Tursiops truncatus in Southeastern Brazil: A modeling approach for summer sampling	Tardin, Rodrigo H.; Simão, Sheila M.; Alves, Maria Alice S.	group	Our definition of group followed the 10m chain rule proposed by Smolker et al. (1992), in which individuals 10m apart from each other were considered as belonging to the same group.	sampling	cr10m	10m chain rule
Differences between solitary and group time budget in the estuarine dolphin (Sotalia guianensis) at northeastern Brazil	Tosi, Carolina Herédia; Ferreira, Renata Gonçalves	group	A group was defined as all individuals presented within the bay, regardless on the distance between them.	sampling	geo	all individuals presented within the bay, regardless on the distance between them
Defining bottlenose dolphin (Tursiops truncatus) stocks based on environmental, physical, and behavioral characteristics	Toth, Jacalyn L.; Hohn, Aleta A.; Able, Kenneth W.; Gorgone, Antoinette M.	group	"Groups" were defined as any individuals in proximity to one another, usually but not always, moving in the same direction and engaged in similar behaviors. Because it was common for groups to break up, form smaller groups, and then reunite, groups that remained within approximately 500-600 m of one another were considered the same group (Defran and Weller 1999).	sampling	cr500m	in proximity to one another; groups that remained within approximately 500-600 m of one another were considered the same group			sim	engaged in similar behaviors			sam	moving in the same direction
On the distribution, behaviour and seasonal variation of Irrawaddy dolphins (Orcaella brevirostris) in the Kep Archipelago, Cambodia	Tubbs, Sarah E.; Keen, Emma; Jones, Amy L.; Thap, Rachana	group	For both survey techniques, a cetacean "group" was defined as a set of individuals with coordinated behavior over a period of several minutes, derived from Connor et al.'s (1998) definition of a "school".	sampling					coo	coordinated behavior					tlv	a period of several minutes
Seasonal dynamics of occurrence and group size of three species of cetaceans (Delphinidae and Phocoenidae) on the southwestern coast of the Black Sea	Uluduz, Nastassia; Yanchukov, Alexey; Sözen, Mustafa	group	A standard definition of a group as a set of animals showing similar behaviour, with the distance between individuals no greater than 100 m was applied (Genov et al. 2019).	sampling	cr100m	the distance between individuals no greater than 100 m			sim	showing similar behaviour
Boat traffic affects the acoustic behaviour of Pacific humpback dolphins, Sousa chinensis	Van Parijs, Sofie M.; Corkeron, Peter J.	group	A group was defined as either a solitary animal or any aggregation of dolphins where a member of the aggregation was within 10m of any other member of the aggregation in the first five minutes of observation (modified from Corkeron, 1997).	sampling	cr10m	within 10m of any other member of the aggregation in the first five minutes of observation											an	either a solitary animal or any aggregation of dolphins
Using calls to estimate the abundance of inshore dolphins: A case study with Pacific humpback dolphins Sousa chinensis	Van Parijs, Sofie M.; Smith, Joshua; Corkeron, Peter J.	school	School composition was defined as either a single animal or any aggregation of dolphins where a member of the aggregation was within 10 m of any other member of the aggregation in the first 5 min of observation (modified from Corkeron 1997).	sampling	cr10m	within 10 m of any other member of the aggregation in the first 5 min of observation											an	as either a single animal or any aggregation of dolphins
Distribution and habitat use of Indo-Pacific bottlenose dolphins Tursiops aduncus along the south coast of South Africa	Vargas-Fonseca, O. A.; Kirkman, S. P.; Conry, D.; Rishworth, G. M.; Cockcroft, V.; Pistorius, P. A.	group	A group is defined as two or more animals within a 100 m radius of each other, with coordinated activities (Irvine et al. 1981).	sampling	cr100m	within a 100 m radius of each other			coo	with coordinated activities							tm	two or more animals
Dusky dolphin (Lagenorhynchus obscurus) feeding tactics and multi-species associations	Vaughn, Robin L.; Shelton, Deborah E.; Timm, Lori L.; Watson, Leslie A.; Würsig, Bernd	group	A dolphin group consisted of dolphins at a maximum distance of 10 m from another dolphin, termed the "10-m chain rule" (Smolker et al. 1992).	sampling	cr10m	10-m chain rule
Dolphin underwater bait-balling behaviors in relation to group and prey ball sizes	Vaughn-Hirshorn, Robin L.; Muzi, Elisa; Richardson, Jessica L.; Fox, Gabriella J.; Hansen, Lauren N.; Salley, Alyce M.; Dudzinski, Kathleen M.; Würsig, Bernd	group	Group size was considered to include all dolphins <10 m from another dolphin (Smolker et al., 1992).	sampling	cr10m	<10 m from another dolphin
Intertidal habitat use of bottlenose dolphins (Tursiops truncatus) in Bahía San Antonio, Argentina	Vermeulen, Els	group	A bottlenose dolphin group was defined as a collection of dolphins within a 100 m radius of each other that operated in a coordinated way (Lusseau et al., 2003), interacting or engaged in similar activities (Irvine et al., 1981; Wells et al., 1987; Wilson, 1995; Connor et al., 2000; Lusseau et al., 2006).	sampling	cr100m	within a 100 m radius of each other			sim	operated in a coordinated way; engaged in similar activities	in	interacting
Association patterns of bottlenose dolphins (Tursiops truncatus) in Bahía San Antonio, Argentina	Vermeulen, Els	group	A dolphin group was defined as a collection of dolphins within a 100 m radius of each other (Wells et al. 1987) that operated in a coordinated way (Lusseau et al. 2003), interacting or engaged in similar activities (Irvine et al. 1981, Wells et al. 1987, Wilson 1995, Connor et al. 2000, Lusseau et al. 2006).	sampling	cr100m	within a 100 m radius of each other			sim	operated in a coordinated way; engaged in similar activities	in	interacting
Distribution and abundance of the Amazon river dolphin (Inia geoffrensis) and the tucuxi (Sotalia fluviatilis) in the upper Amazon River	Vidal, Omar; Barlow, Jay; Hurtado, Luis A.; Torre, Jorge; Cendón, Patricia; Ojeda, Zully	group	A group was defined (following Shane 1990) as any number of dolphins observed in apparent association, moving in the same direction, and often -but not always- engaged in the same activity.	sampling					sam	often -but not always- engaged in the same activity			sam	moving in the same direction			an	any number of dolphins
Fine-scale movement patterns of the sympatric Chilean and Peale's dolphins in the northern Patagonian fjords, Chile	Viddi, Francisco A.; Harcourt, Rob G.; Hucke-Gaete, Rodrigo; Field, Iain C.	group	Animals within a radius of 50 m were considered to be part of the same group.	sampling	fp50m	within a radius of 50 m
Disturbance-specific social responses in long-finned pilot whales, Globicephala melas	Visser, Fleur; Curé, Charlotte; Kvadsheim, Petter H.; Lam, Frans Peter A.; Tyack, Peter L.; Miller, Patrick J.O.	group	The focal group was composed of all individuals in closer proximity to the focal individual and each other than to other individuals in the area [29].	sampling	ot	closer proximity to the focal individual and each other than to other individuals in the area
Vocal foragers and silent crowds: context-dependent vocal variation in Northeast Atlantic long-finned pilot whales	Visser, Fleur; Kok, Annebelle C.M.; Oudejans, Machiel G.; Scott-Hayward, Lindesay A.S.; DeRuiter, Stacy L.; Alves, Ana C.; Antunes, Ricardo N.; Isojunno, Saana; Pierce, Graham J.; Slabbekoorn, Hans; Huisman, Jef; Miller, Patrick J.O.	group	[The focal follow observation protocol and group definition is detailed in Visser et al. (2014) and summarised here. A focal group was defined as the group of individuals in closer proximity to the tagged whale and each other than to other individuals in the area. To assess focal group membership, we first defined different spacing categories based on the distances between individuals (in body le…	sampling	nn	we first defined different spacing categories based on the distances between individuals (in body lengths; categories: very tight (< 1 body lengths (BL)), tight (1 - 3 BL), loose (3 - 15 BL), very loose (> 15 BL) and solitary (no other individual in focal area and/or at a larger spacing category from its nearest neighbour than the nearest neighbour from its own nearest neighbour))
The social context of individual foraging behaviour in long-finned pilot whales (Globicephala melas)	Visser, Fleur; Miller, Patrick J.O.; Antunes, Ricardo N.; Oudejans, Machiel G.; Mackenzie, Monique L.; Aoki, Kagari; Lam, Frans Peter A.; Kvadsheim, Petter H.; Huisman, Jef; Tyack, Peter L.	pod	Pods are long-term stable associations of one or more matrilines (Ottensmeyer & Whitehead, 2003).	social
The social context of individual foraging behaviour in long-finned pilot whales (Globicephala melas)	Visser, Fleur; Miller, Patrick J.O.; Antunes, Ricardo N.; Oudejans, Machiel G.; Mackenzie, Monique L.; Aoki, Kagari; Lam, Frans Peter A.; Kvadsheim, Petter H.; Huisman, Jef; Tyack, Peter L.	group	We therefore defined the focal group as the group of individuals in closer proximity to the tagged individual and each other than to other individuals in the area (Figure 1).	sampling	nn	in closer proximity to the tagged individual and each other than to other individuals in the area
Social Organization and Distribution Patterns Inform Conservation Management of a Threatened Indo-Pacific Humpback Dolphin Population	Wang, Xianyan; Wu, Fuxing; Turvey, Samuel T.; Rosso, Massimiliano; Tao, Cuihua; Ding, Xiaohui; Zhu, Qian	group	A "group" was defined as a spatial aggregation of dolphins moving in the same direction and usually involved in similar activities (travelling, feeding, etc.). A group could interact with other individuals, but over timescales sufficiently short that there were few or no changes in group membership (reviewed in Baird and Dill 1996; Whitehead and Dufault 1999).	sampling					sim	usually involved in similar activities (travelling, feeding, etc.)			sam	moving in the same direction
Seasonal group characteristics and occurrence patterns of Indo-Pacific humpback dolphins (Sousa chinensis) in Xiamen Bay, Fujian Province, China	Wang, Xianyan; Wu, Fuxing; Turvey, Samuel T.; Rosso, Massimiliano; Zhu, Qian	group	The term "group" is defined here as a spatial aggregation of dolphins with relatively close spatial cohesion (i.e., each member within 200 m of any other member) that were involved in apparent association and engaged in similar behavioral activities for most of the observation period (modified from Baird and Dill 1996; Connor et al. 1998; Whitehead and Dufault 1999).	sampling	cr200m	with relatively close spatial cohesion (ie, each member within 200 m of any other member)			sim	engaged in similar behavioral activities
Abundance of the Indo-Pacific bottlenose dolphin Tursiops aduncus off south-west Mauritius	Webster, I.; Cockcroft, V. G.; Cadinouche, A.	group	This group was defined as consisting of those dolphins within a 100 m radius of each other that were involved in the same or similar activities and/or were interacting over time-scales sufficiently short that there were few changes in membership (Shane 1990).	sampling	cr100m	within a 100 m radius of each other			sam; sim	involved in the same or similar activities	in	were interacting			nc	over time-scales sufficiently short that there were few changes in membership
Seasonal variations in spatial usage by the estuarine dolphin, Sotalia guianensis (van Bénéden, 1864) (Cetacea; Delphinidae) at its southern limit of distribution	Wedekin, L. L.; Daura-Jorge, F. G.; Piacentini, V. Q.; Simões-Lopes, P. C.	group	A group was interpreted as any aggregation of dolphins observed in apparent association, and often, but not always, engaged in the same activity, where it was generally possible to directly count the individuals (adapted from Shane, 1990)	sampling					sam	often, but not always, engaged in the same activity
Abundance, distribution and movements of bottlenose dolphins (Tursiops truncatus) in lower Tampa Bay, Florida	Weigle, B.	school	A 'school' was defined as a group of dolphins in close association, usually participating in the same activity.	sampling					sam	usually participating in the same activity
Photo-identification and habitat use of Atlantic humpback dolphins Sousa teuszii around the Río Nuñez Estuary in Guinea, West Africa	Weir, C. R.	group	"Groups" were defined as dolphins with close spatial cohesion (i.e. <100 m separation) that were involved in similar behavioural activities (Parra et al. 2006).	sampling	cr100m	with close spatial cohesion (ie <100 m separation)			sim	involved in similar behavioural activities
Spatial and temporal trends in the distribution of harbour porpoises, white-beaked dolphins and minke whales off Aberdeenshire (UK), north-western North Sea	Weir, Caroline R.; Stockin, Karen A.; Pierce, Graham J.	group	A best estimate of group size was used for analysis, with 'group' defined as animals engaged in the same activity or travelling in the same direction as others (Shane, 1990).	sampling					sam	engaged in the same activity			samtr	travelling in the same direction
Age and sex influence social interactions, but not associations, within a killer whale pod	Weiss, Michael N.; Franks, Daniel W.; Giles, Deborah A.; Youngstrom, Sadie; Wasser, Samuel K.; Balcomb, Kenneth C.; Ellifrit, David K.; Domenici, Paolo; Cant, Michael A.; Ellis, Samuel; Nielsen, Mia L.K.; Grimes, Charli; Croft, Darren P.	pod	Closely related matrilines form pods, larger semi-stable social groups with a shared vocal dialect [30,31]	social					sam	engaged in the same activity
The social structure of free-ranging bottlenose dolphins	Wells, R.S.; Scott, M.D.; Irvine, A.B.	school	The term "school" was used as an instantaneous sampling unit. Dolphins sighted within an area of approximately 100 m radius were considered to be in a single school ( = group, Irvine et al., 1981). Typically, these were the only dolphins in sight at any given time, and they were engaged in similar activities. The terms "school" and "sighting" are used interchangeably here in reference to sampJing…	sampling	fp100m	within an area of approximately 100 m radius			sim	Typically... they were engaged in similar activities
The social structure of free-ranging bottlenose dolphins	Wells, R.S.; Scott, M.D.; Irvine, A.B.	group	"Group" referred to a kind of stable social unit. The term "group" is used in this paper specifically in the context of a stable social unit. As described in Section 3.2.4, regularly associating dolphins, which shared congruent core areas, were considered to belong to particular groups.	social
The role of social aggregations and protected areas in killer whale conservation: The mixed blessing of critical habitat	Williams, Rob; Lusseau, David; Hammond, Philip S.	group	The term matriline is used when indicating relatedness (Ford et al., 1994, 2000), and the term group is used when referring to a collection of whales about which no assumption of relatedness is implied. Whales were recorded as being in a group if they were within approximately 10 body lengths of one another, and displaying the same behaviour at the surface.	sampling	cr10b	within approximately 10 body lengths of one another			sam	displaying the same behaviour at the surface
Social cohesion in a hierarchically structured embayment population of Indo-Pacific bottlenose dolphins	Wiszniewski, Joanna; Allen, Simon J.; Möller, Luciana M.	school	A school was defined as all individuals within a 100 m radius (Irvine et al. 1981), and, if travelling, the animals were heading in the same direction (Shane 1990; Möller et al. 2006).	sampling	fp100m	within a 100 m radius							samtr	if travelling, the animals were heading in the same direction
Complex patterns of male alliance formation in a dolphin social network	Wiszniewski, Joanna; Brown, Culum; Möller, Luciana M.	school	A school was defined as all individuals within a 100 m radius (Irvine et al. 1981), and if traveling, the animals were heading in the same direction (Möller et al. 2006; Shane 1990).	sampling	fp100m	within a 100 m radius							samtr	if traveling, the animals were heading in the same direction
Female bisexual kinship ties maintain social cohesion in a dolphin network	Wiszniewski, Joanna; Lusseau, David; Möller, Luciana M.	school	A school was defined as all individuals within a 100 m radius (Irvine et al. 1981), and if travelling, the animals were heading in the same direction (Shane 1990; Möller et al. 2006).	sampling	fp100m	within a 100 m radius							samtr	if travelling, the animals were heading in the same direction
Socio-genetic structure of short-beaked common dolphins in southern Australia	Zanardo, N.; Bilgmann, K.; Parra, G. J.; Möller, L. M.	school	Dolphins were defined as part of the same school if they were within a 50 m radius of each other and generally displaying the same behaviour, or bow-riding (Bilgmann et al., 2014).	sampling	cr50m	within a 50 m radius of each other			sam	generally displaying the same behaviour, or bow-riding
Social cohesion and intra-population community structure in southern Australian bottlenose dolphins (Tursiops sp.)	Zanardo, Nikki; Parra, Guido J.; Diaz-Aguirre, Fernando; Pratt, Eleanor A.L.; Möller, Luciana M.	group	Dolphins were defined as part of the same group if they were within a 100 m radius of each other and heading in the same direction if travelling (Irvine et al. 1981).	sampling	cr100m	within a 100 m radius of each other							samtr	heading in the same direction if travelling
Site fidelity, residency, and abundance of bottlenose dolphins (Tursiops sp.) in Adelaide's coastal waters, South Australia	Zanardo, Nikki; Parra, Guido J.; Möller, Luciana M.	group	Dolphins were defined as part of the same group if they were within a 100 m radius of each other, and heading in the same direction if traveling (Irvine et al. 1981).	sampling	cr100m	within a 100 m radius of each other							samtr	heading in the same direction if traveling
Repeated call sequences and behavioural context in long-finned pilot whales off Cape Breton, Nova Scotia, Canada	Zwamborn, Elizabeth M.J.; Whitehead, Hal	group	Encounters began when a group of whales were sighted and included all individuals within 200 m of the vessel and each other using the chain rule (see definition of party size in Clutton-Brock et al. 1982).	sampling	cr200m; fp200m	within 200 m of the vessel and each other using the chain rule
